# Supplementary material for: 2-Amino-4-(4-fluoro­phen­yl)-6-(naphthalen-1-yl)pyridine-3-carbonitrile
Source: Acta Crystallogr Sect E Struct Rep Online. 2010 Dec 8;67(Pt 1):o56. doi: 10.1107/S1600536810050804 (PMC3050308; doi:10.1107/S1600536810050804)
Supplement: Supplementary file 1 [file e-67-00o56-sup1.cif]

##############################################################################
###                                                                        ###
###        Electronic paper (Acta Crystallographica Section E)             ###
###                                                                        ###
##############################################################################
#                                                                            #
# This CIF contains the data in a paper accepted for publication in Acta     #
# Crystallographica Section E. It conforms to the requirements of Notes      #
# for Authors for Section E, and has been peer reviewed under the auspices   #
# of the IUCr Commission on Journals.                                        #
#                                                                            #
# Full details of the Crystallographic Information File format               #
# are given in the paper "The Crystallographic Information File (CIF):       #
# a New Standard Archive File for Crystallography" by S. R. Hall, F. H.      #
# Allen and I. D. Brown [Acta Cryst. (1991), A47, 655-685].                  #
#                                                                            #
# The current version of the core CIF dictionary is obtainable from          #
# ftp://ftp.iucr.org/pub/cif_core.dic. The current version number is 2.4.    #
#                                                                            #
# Software is freely available for graphical display of the structure(s) in  #
# this CIF.  For information consult the CIF home page http://www.iucr.org/  #
# cif/home.html                                                              #
#                                                                            #
# This file may be used for bona fide research purposes within the           #
# scientific community so long as proper attribution is given to the journal # 
# article from which it was obtained.                                        #
#                                                                            #
##############################################################################
                                             
data_I
_audit_creation_method     SHELXL-97
_chemical_name_systematic
;
2-Amino-4-(4-fluorophenyl)-6-(naphthalen-1-yl)pyridine-3-carbonitrile
;
_chemical_name_common     ?
_chemical_formula_moiety     'C22 H14 F N3'
_chemical_formula_sum     'C22 H14 F N3'
_chemical_formula_iupac     'C22 H14 F N3'
_chemical_formula_weight     339.36
_chemical_melting_point     422.15
_symmetry_cell_setting     monoclinic
_symmetry_space_group_name_H-M     'P 21/c'
_symmetry_space_group_name_Hall     '-P 2ybc'
loop_
    _symmetry_equiv_pos_as_xyz
    'x, y, z'
    '-x, y+1/2, -z+1/2'
    '-x, -y, -z'
    'x, -y-1/2, z-1/2'
_cell_length_a     14.531(3)
_cell_length_b     8.0900(16)
_cell_length_c     15.516(3)
_cell_angle_alpha     90.00
_cell_angle_beta     110.04(3)
_cell_angle_gamma     90.00
_cell_volume     1713.6(6)
_cell_formula_units_Z     4
_cell_measurement_reflns_used     25
_cell_measurement_theta_min     9
_cell_measurement_theta_max     13
_cell_measurement_temperature     292(2)
_exptl_crystal_description     block
_exptl_crystal_colour     colourless
_exptl_crystal_size_max     0.30
_exptl_crystal_size_mid     0.20
_exptl_crystal_size_min     0.10
_exptl_crystal_density_diffrn     1.315
_exptl_crystal_density_meas     ?
_exptl_crystal_density_method     'not measured'
_exptl_crystal_F_000     704
_exptl_absorpt_coefficient_mu     0.087
_exptl_absorpt_correction_type     psi-scan
_exptl_absorpt_process_details     '(North <i>et al.</i>, 1968)'
_exptl_absorpt_correction_T_min     0.9744
_exptl_absorpt_correction_T_max     0.9914
_exptl_special_details
;
;
_diffrn_ambient_temperature     292(2)
_diffrn_radiation_type     MoK\a
_diffrn_radiation_wavelength     0.71073
_diffrn_radiation_source     'fine-focus sealed tube'
_diffrn_radiation_monochromator     graphite
_diffrn_measurement_device_type     'Enraf--Nonius CAD-4'
_diffrn_measurement_method     \w/2\q
_diffrn_detector_area_resol_mean     ?
_diffrn_reflns_number     3274
_diffrn_reflns_av_R_equivalents     0.0556
_diffrn_reflns_av_sigmaI/netI     0.0424
_diffrn_reflns_theta_min     1.49
_diffrn_reflns_theta_max     25.38
_diffrn_reflns_theta_full     25.38
_diffrn_measured_fraction_theta_max     1.000
_diffrn_measured_fraction_theta_full     1.000
_diffrn_reflns_limit_h_min     0
_diffrn_reflns_limit_h_max     17
_diffrn_reflns_limit_k_min     0
_diffrn_reflns_limit_k_max     9
_diffrn_reflns_limit_l_min     -18
_diffrn_reflns_limit_l_max     17
_diffrn_standards_number     3
_diffrn_standards_interval_count     200
_diffrn_standards_interval_time     120
_diffrn_standards_decay_%     1
_refine_special_details
;
Refinement of <i>F</i>^2^ against ALL reflections. The weighted <i>R</i>-factor
<i>wR</i> and goodness of fit <i>S</i> are based on <i>F</i>^2^, conventional
<i>R</i>-factors <i>R</i> are based on <i>F</i>, with <i>F</i> set to zero for
negative <i>F</i>^2^. The threshold expression of <i>F</i>^2^ >
\s(<i>F</i>^2^) is used only for calculating <i>R</i>-factors(gt) <i>etc</i>.
and is not relevant to the choice of reflections for refinement.
<i>R</i>-factors based on <i>F</i>^2^ are statistically about twice as large
as those based on <i>F</i>, and <i>R</i>- factors based on ALL data will be
even larger.
;
_reflns_number_total     3144
_reflns_number_gt     2046
_reflns_threshold_expression     I>2sigma(I)
_refine_ls_structure_factor_coef     Fsqd
_refine_ls_matrix_type     full
_refine_ls_R_factor_all     0.0994
_refine_ls_R_factor_gt     0.0615
_refine_ls_wR_factor_gt     0.1498
_refine_ls_wR_factor_ref     0.1768
_refine_ls_goodness_of_fit_ref     1.000
_refine_ls_restrained_S_all     1.000
_refine_ls_number_reflns     3144
_refine_ls_number_parameters     236
_refine_ls_number_restraints     0
_refine_ls_hydrogen_treatment     constr
_refine_ls_weighting_scheme     calc
_refine_ls_weighting_details
         'calc w=1/[\s^2^(Fo^2^)+(0.1000P)^2^+0.2000P] where P=(Fo^2^+2Fc^2^)/3'
_atom_sites_solution_hydrogens     geom
_atom_sites_solution_primary     direct
_atom_sites_solution_secondary     difmap
_refine_ls_shift/su_max     0.000
_refine_ls_shift/su_mean     0.000
_refine_diff_density_max     0.195
_refine_diff_density_min     -0.285
_refine_ls_extinction_method     'SHELXL97 (Sheldrick, 2008)'
_refine_ls_extinction_coef     0.016(3)
_refine_ls_extinction_expression
                                  'Fc^*^=kFc[1+0.001xFc^2^\l^3^/sin(2\q)]^-1/4^'
loop_
    _atom_type_symbol
    _atom_type_description
    _atom_type_scat_dispersion_real
    _atom_type_scat_dispersion_imag
    _atom_type_scat_source
    'C' 'C' 0.0033 0.0016
                         'International Tables Vol C Tables 4.2.6.8 and 6.1.1.4'
    'H' 'H' 0.0000 0.0000
                         'International Tables Vol C Tables 4.2.6.8 and 6.1.1.4'
    'N' 'N' 0.0061 0.0033
                         'International Tables Vol C Tables 4.2.6.8 and 6.1.1.4'
    'F' 'F' 0.0171 0.0103
                         'International Tables Vol C Tables 4.2.6.8 and 6.1.1.4'
_computing_data_collection     'CAD-4 Software (Enraf--Nonius, 1985)'
_computing_cell_refinement     'CAD-4 Software (Enraf--Nonius, 1985)'
_computing_data_reduction     'XCAD4 (Harms & Wocadlo,1995)'
_computing_structure_solution     'SHELXS97 (Sheldrick, 2008)'
_computing_structure_refinement     'SHELXL97 (Sheldrick, 2008)'
_computing_molecular_graphics     'SHELXTL (Sheldrick, 2008)'
_computing_publication_material     'SHELXTL (Sheldrick, 2008)'
loop_
    _atom_site_type_symbol
    _atom_site_label
    _atom_site_fract_x
    _atom_site_fract_y
    _atom_site_fract_z
    _atom_site_U_iso_or_equiv
    _atom_site_adp_type
    _atom_site_calc_flag
    _atom_site_refinement_flags
    _atom_site_occupancy
    _atom_site_disorder_assembly
    _atom_site_disorder_group
    F F 0.33760(12) 0.1683(3) 0.00030(15) 0.1049(8) Uani d . 1 . .
    N N1 0.91754(14) 0.3544(2) 0.03593(12) 0.0425(5) Uani d . 1 . .
    C C1 0.5928(2) 0.2725(4) 0.0869(2) 0.0601(8) Uani d . 1 . .
    H H1B 0.6403 0.3032 0.1419 0.072 Uiso calc R 1 . .
    N N2 0.87074(16) 0.4912(3) -0.10104(14) 0.0566(6) Uani d . 1 . .
    H H2A 0.9316 0.5106 -0.0915 0.068 Uiso calc R 1 . .
    H H2B 0.8267 0.5267 -0.1502 0.068 Uiso calc R 1 . .
    C C2 0.4983(2) 0.2457(4) 0.0839(2) 0.0700(9) Uani d . 1 . .
    H H2C 0.4811 0.2591 0.1360 0.084 Uiso calc R 1 . .
    N N3 0.6218(2) 0.4965(4) -0.19941(17) 0.0838(9) Uani d . 1 . .
    C C3 0.4303(2) 0.1989(4) 0.0021(3) 0.0694(9) Uani d . 1 . .
    C C4 0.4519(2) 0.1766(4) -0.0751(2) 0.0673(9) Uani d . 1 . .
    H H4A 0.4039 0.1422 -0.1291 0.081 Uiso calc R 1 . .
    C C5 0.54649(19) 0.2056(4) -0.07242(19) 0.0565(7) Uani d . 1 . .
    H H5A 0.5622 0.1927 -0.1253 0.068 Uiso calc R 1 . .
    C C6 0.61841(18) 0.2543(3) 0.00910(17) 0.0485(6) Uani d . 1 . .
    C C7 0.72116(18) 0.2857(3) 0.01511(16) 0.0450(6) Uani d . 1 . .
    C C8 0.74512(17) 0.3731(3) -0.05147(15) 0.0453(6) Uani d . 1 . .
    C C9 0.84442(17) 0.4055(3) -0.03910(15) 0.0424(6) Uani d . 1 . .
    C C10 0.89413(17) 0.2700(3) 0.09979(15) 0.0402(6) Uani d . 1 . .
    C C11 0.79866(18) 0.2324(3) 0.09168(16) 0.0457(6) Uani d . 1 . .
    H H11A 0.7861 0.1716 0.1373 0.055 Uiso calc R 1 . .
    C C12 0.6732(2) 0.4389(4) -0.13286(18) 0.0550(7) Uani d . 1 . .
    C C13 0.97766(17) 0.2280(3) 0.18524(15) 0.0404(6) Uani d . 1 . .
    C C14 1.06861(17) 0.1664(3) 0.18259(15) 0.0412(6) Uani d . 1 . .
    C C15 1.08360(19) 0.1133(3) 0.10156(17) 0.0491(6) Uani d . 1 . .
    H H15A 1.0318 0.1182 0.0461 0.059 Uiso calc R 1 . .
    C C16 1.1715(2) 0.0555(4) 0.1025(2) 0.0650(8) Uani d . 1 . .
    H H16A 1.1792 0.0200 0.0484 0.078 Uiso calc R 1 . .
    C C17 1.2509(2) 0.0492(4) 0.1853(2) 0.0746(9) Uani d . 1 . .
    H H17A 1.3117 0.0130 0.1856 0.090 Uiso calc R 1 . .
    C C18 1.2395(2) 0.0954(4) 0.2644(2) 0.0667(8) Uani d . 1 . .
    H H18A 1.2928 0.0899 0.3187 0.080 Uiso calc R 1 . .
    C C19 1.14842(18) 0.1521(3) 0.26713(17) 0.0479(6) Uani d . 1 . .
    C C20 1.1338(2) 0.1915(4) 0.34944(17) 0.0582(8) Uani d . 1 . .
    H H20A 1.1861 0.1836 0.4044 0.070 Uiso calc R 1 . .
    C C21 1.0458(2) 0.2407(4) 0.35084(17) 0.0586(8) Uani d . 1 . .
    H H21A 1.0369 0.2618 0.4064 0.070 Uiso calc R 1 . .
    C C22 0.9674(2) 0.2599(3) 0.26778(17) 0.0504(7) Uani d . 1 . .
    H H22A 0.9070 0.2952 0.2691 0.060 Uiso calc R 1 . .
loop_
    _atom_site_aniso_label
    _atom_site_aniso_U_11
    _atom_site_aniso_U_22
    _atom_site_aniso_U_33
    _atom_site_aniso_U_12
    _atom_site_aniso_U_13
    _atom_site_aniso_U_23
    F 0.0381(10) 0.142(2) 0.1317(18) 0.0019(11) 0.0249(11) 0.0234(15)
    N1 0.0410(11) 0.0474(12) 0.0378(11) 0.0010(9) 0.0116(9) 0.0053(9)
    C1 0.0453(16) 0.076(2) 0.0558(16) -0.0088(14) 0.0141(13) -0.0064(15)
    N2 0.0474(12) 0.0720(16) 0.0473(12) 0.0008(11) 0.0124(10) 0.0190(11)
    C2 0.0548(19) 0.089(2) 0.072(2) 0.0004(17) 0.0296(17) -0.0007(18)
    N3 0.0727(18) 0.107(2) 0.0574(15) 0.0126(16) 0.0032(13) 0.0246(16)
    C3 0.0340(15) 0.081(2) 0.091(2) 0.0045(14) 0.0193(16) 0.0118(19)
    C4 0.0428(16) 0.075(2) 0.068(2) -0.0008(15) -0.0019(14) 0.0053(17)
    C5 0.0471(16) 0.0647(18) 0.0512(16) -0.0013(13) 0.0084(13) 0.0002(13)
    C6 0.0408(14) 0.0529(16) 0.0486(15) -0.0005(12) 0.0110(12) 0.0025(12)
    C7 0.0433(14) 0.0493(15) 0.0402(13) -0.0029(11) 0.0114(11) -0.0021(11)
    C8 0.0432(14) 0.0498(15) 0.0389(13) 0.0013(11) 0.0089(11) 0.0012(11)
    C9 0.0451(14) 0.0452(14) 0.0361(12) 0.0005(11) 0.0129(11) 0.0042(11)
    C10 0.0427(14) 0.0390(13) 0.0375(12) 0.0005(11) 0.0122(11) 0.0017(10)
    C11 0.0453(14) 0.0523(15) 0.0393(13) -0.0046(12) 0.0141(11) 0.0053(11)
    C12 0.0497(15) 0.0654(18) 0.0464(15) 0.0019(14) 0.0119(13) 0.0058(14)
    C13 0.0435(13) 0.0395(13) 0.0356(12) -0.0039(11) 0.0101(10) 0.0007(10)
    C14 0.0433(14) 0.0362(13) 0.0399(13) -0.0049(11) 0.0088(11) 0.0025(11)
    C15 0.0506(15) 0.0503(15) 0.0460(14) 0.0005(12) 0.0162(12) 0.0008(12)
    C16 0.0658(19) 0.0667(19) 0.0694(19) 0.0075(16) 0.0320(16) -0.0025(15)
    C17 0.0518(18) 0.079(2) 0.091(2) 0.0124(16) 0.0209(18) -0.0018(19)
    C18 0.0486(17) 0.067(2) 0.069(2) 0.0051(15) -0.0003(14) 0.0018(16)
    C19 0.0459(15) 0.0411(14) 0.0477(15) -0.0033(12) 0.0044(11) 0.0028(11)
    C20 0.0617(18) 0.0585(17) 0.0378(14) -0.0053(14) -0.0044(13) -0.0006(12)
    C21 0.073(2) 0.0647(18) 0.0340(14) -0.0004(15) 0.0122(13) -0.0050(12)
    C22 0.0535(16) 0.0554(16) 0.0408(14) 0.0007(13) 0.0142(12) -0.0001(12)
_geom_special_details
;
All e.s.d.'s (except the e.s.d. in the dihedral angle between two l.s. planes)
are estimated using the full covariance matrix. The cell e.s.d.'s are taken
into account individually in the estimation of e.s.d.'s in distances, angles
and torsion angles; correlations between e.s.d.'s in cell parameters are only
used when they are defined by crystal symmetry. An approximate (isotropic)
treatment of cell e.s.d.'s is used for estimating e.s.d.'s involving l.s.
planes.
;
loop_
    _geom_bond_atom_site_label_1
    _geom_bond_atom_site_label_2
    _geom_bond_site_symmetry_2
    _geom_bond_distance
    _geom_bond_publ_flag
    F C3 . 1.360(3) ?
    N1 C10 . 1.340(3) ?
    N1 C9 . 1.344(3) ?
    C1 C2 . 1.376(4) ?
    C1 C6 . 1.387(4) ?
    C1 H1B . 0.9300 ?
    N2 C9 . 1.342(3) ?
    N2 H2A . 0.8600 ?
    N2 H2B . 0.8600 ?
    C2 C3 . 1.369(4) ?
    C2 H2C . 0.9300 ?
    N3 C12 . 1.145(3) ?
    C3 C4 . 1.350(4) ?
    C4 C5 . 1.381(4) ?
    C4 H4A . 0.9300 ?
    C5 C6 . 1.393(4) ?
    C5 H5A . 0.9300 ?
    C6 C7 . 1.486(3) ?
    C7 C8 . 1.391(3) ?
    C7 C11 . 1.396(3) ?
    C8 C9 . 1.413(3) ?
    C8 C12 . 1.438(3) ?
    C10 C11 . 1.383(3) ?
    C10 C13 . 1.498(3) ?
    C11 H11A . 0.9300 ?
    C13 C22 . 1.364(3) ?
    C13 C14 . 1.426(3) ?
    C14 C15 . 1.414(3) ?
    C14 C19 . 1.427(3) ?
    C15 C16 . 1.356(4) ?
    C15 H15A . 0.9300 ?
    C16 C17 . 1.403(4) ?
    C16 H16A . 0.9300 ?
    C17 C18 . 1.347(4) ?
    C17 H17A . 0.9300 ?
    C18 C19 . 1.414(4) ?
    C18 H18A . 0.9300 ?
    C19 C20 . 1.401(4) ?
    C20 C21 . 1.347(4) ?
    C20 H20A . 0.9300 ?
    C21 C22 . 1.406(4) ?
    C21 H21A . 0.9300 ?
    C22 H22A . 0.9300 ?
loop_
    _geom_angle_atom_site_label_1
    _geom_angle_atom_site_label_2
    _geom_angle_atom_site_label_3
    _geom_angle_site_symmetry_1
    _geom_angle_site_symmetry_3
    _geom_angle
    _geom_angle_publ_flag
    C10 N1 C9 . . 118.1(2) ?
    C2 C1 C6 . . 121.1(3) ?
    C2 C1 H1B . . 119.4 ?
    C6 C1 H1B . . 119.4 ?
    C9 N2 H2A . . 120.0 ?
    C9 N2 H2B . . 120.0 ?
    H2A N2 H2B . . 120.0 ?
    C3 C2 C1 . . 118.0(3) ?
    C3 C2 H2C . . 121.0 ?
    C1 C2 H2C . . 121.0 ?
    C4 C3 F . . 119.2(3) ?
    C4 C3 C2 . . 123.2(3) ?
    F C3 C2 . . 117.6(3) ?
    C3 C4 C5 . . 118.8(3) ?
    C3 C4 H4A . . 120.6 ?
    C5 C4 H4A . . 120.6 ?
    C4 C5 C6 . . 120.3(3) ?
    C4 C5 H5A . . 119.9 ?
    C6 C5 H5A . . 119.9 ?
    C1 C6 C5 . . 118.6(2) ?
    C1 C6 C7 . . 119.4(2) ?
    C5 C6 C7 . . 122.0(2) ?
    C8 C7 C11 . . 117.0(2) ?
    C8 C7 C6 . . 122.8(2) ?
    C11 C7 C6 . . 120.1(2) ?
    C7 C8 C9 . . 119.8(2) ?
    C7 C8 C12 . . 123.3(2) ?
    C9 C8 C12 . . 116.9(2) ?
    N2 C9 N1 . . 116.4(2) ?
    N2 C9 C8 . . 121.8(2) ?
    N1 C9 C8 . . 121.9(2) ?
    N1 C10 C11 . . 123.1(2) ?
    N1 C10 C13 . . 115.9(2) ?
    C11 C10 C13 . . 120.9(2) ?
    C10 C11 C7 . . 120.1(2) ?
    C10 C11 H11A . . 120.0 ?
    C7 C11 H11A . . 120.0 ?
    N3 C12 C8 . . 174.6(3) ?
    C22 C13 C14 . . 119.6(2) ?
    C22 C13 C10 . . 118.2(2) ?
    C14 C13 C10 . . 122.1(2) ?
    C15 C14 C13 . . 123.9(2) ?
    C15 C14 C19 . . 117.9(2) ?
    C13 C14 C19 . . 118.1(2) ?
    C16 C15 C14 . . 121.8(2) ?
    C16 C15 H15A . . 119.1 ?
    C14 C15 H15A . . 119.1 ?
    C15 C16 C17 . . 119.9(3) ?
    C15 C16 H16A . . 120.0 ?
    C17 C16 H16A . . 120.0 ?
    C18 C17 C16 . . 120.3(3) ?
    C18 C17 H17A . . 119.8 ?
    C16 C17 H17A . . 119.8 ?
    C17 C18 C19 . . 121.7(3) ?
    C17 C18 H18A . . 119.1 ?
    C19 C18 H18A . . 119.1 ?
    C20 C19 C18 . . 122.4(2) ?
    C20 C19 C14 . . 119.4(2) ?
    C18 C19 C14 . . 118.2(2) ?
    C21 C20 C19 . . 121.6(2) ?
    C21 C20 H20A . . 119.2 ?
    C19 C20 H20A . . 119.2 ?
    C20 C21 C22 . . 119.6(2) ?
    C20 C21 H21A . . 120.2 ?
    C22 C21 H21A . . 120.2 ?
    C13 C22 C21 . . 121.7(3) ?
    C13 C22 H22A . . 119.2 ?
    C21 C22 H22A . . 119.2 ?
loop_
    _geom_torsion_atom_site_label_1
    _geom_torsion_atom_site_label_2
    _geom_torsion_atom_site_label_3
    _geom_torsion_atom_site_label_4
    _geom_torsion_site_symmetry_1
    _geom_torsion_site_symmetry_2
    _geom_torsion_site_symmetry_3
    _geom_torsion_site_symmetry_4
    _geom_torsion
    _geom_torsion_publ_flag
    C6 C1 C2 C3 . . . . 0.7(5) ?
    C1 C2 C3 C4 . . . . 0.6(5) ?
    C1 C2 C3 F . . . . 178.2(3) ?
    F C3 C4 C5 . . . . -179.1(3) ?
    C2 C3 C4 C5 . . . . -1.5(5) ?
    C3 C4 C5 C6 . . . . 1.1(5) ?
    C2 C1 C6 C5 . . . . -1.0(4) ?
    C2 C1 C6 C7 . . . . 179.5(3) ?
    C4 C5 C6 C1 . . . . 0.1(4) ?
    C4 C5 C6 C7 . . . . 179.6(3) ?
    C1 C6 C7 C8 . . . . -137.1(3) ?
    C5 C6 C7 C8 . . . . 43.4(4) ?
    C1 C6 C7 C11 . . . . 40.4(4) ?
    C5 C6 C7 C11 . . . . -139.2(3) ?
    C11 C7 C8 C9 . . . . -0.7(4) ?
    C6 C7 C8 C9 . . . . 176.9(2) ?
    C11 C7 C8 C12 . . . . -178.5(2) ?
    C6 C7 C8 C12 . . . . -1.0(4) ?
    C10 N1 C9 N2 . . . . 179.3(2) ?
    C10 N1 C9 C8 . . . . 0.3(4) ?
    C7 C8 C9 N2 . . . . -179.1(2) ?
    C12 C8 C9 N2 . . . . -1.1(4) ?
    C7 C8 C9 N1 . . . . -0.2(4) ?
    C12 C8 C9 N1 . . . . 177.9(2) ?
    C9 N1 C10 C11 . . . . 0.5(4) ?
    C9 N1 C10 C13 . . . . -175.3(2) ?
    N1 C10 C11 C7 . . . . -1.3(4) ?
    C13 C10 C11 C7 . . . . 174.2(2) ?
    C8 C7 C11 C10 . . . . 1.3(4) ?
    C6 C7 C11 C10 . . . . -176.3(2) ?
    N1 C10 C13 C22 . . . . 131.9(3) ?
    C11 C10 C13 C22 . . . . -43.9(3) ?
    N1 C10 C13 C14 . . . . -44.0(3) ?
    C11 C10 C13 C14 . . . . 140.2(2) ?
    C22 C13 C14 C15 . . . . 173.1(2) ?
    C10 C13 C14 C15 . . . . -11.0(4) ?
    C22 C13 C14 C19 . . . . -4.6(3) ?
    C10 C13 C14 C19 . . . . 171.2(2) ?
    C13 C14 C15 C16 . . . . -179.9(2) ?
    C19 C14 C15 C16 . . . . -2.1(4) ?
    C14 C15 C16 C17 . . . . -0.8(4) ?
    C15 C16 C17 C18 . . . . 2.1(5) ?
    C16 C17 C18 C19 . . . . -0.3(5) ?
    C17 C18 C19 C20 . . . . 176.2(3) ?
    C17 C18 C19 C14 . . . . -2.6(4) ?
    C15 C14 C19 C20 . . . . -175.1(2) ?
    C13 C14 C19 C20 . . . . 2.8(3) ?
    C15 C14 C19 C18 . . . . 3.8(4) ?
    C13 C14 C19 C18 . . . . -178.3(2) ?
    C18 C19 C20 C21 . . . . -178.0(3) ?
    C14 C19 C20 C21 . . . . 0.8(4) ?
    C19 C20 C21 C22 . . . . -2.7(4) ?
    C14 C13 C22 C21 . . . . 2.9(4) ?
    C10 C13 C22 C21 . . . . -173.1(2) ?
    C20 C21 C22 C13 . . . . 0.8(4) ?
loop_
    _geom_hbond_atom_site_label_D
    _geom_hbond_atom_site_label_H
    _geom_hbond_atom_site_label_A
    _geom_hbond_site_symmetry_A
    _geom_hbond_distance_DH
    _geom_hbond_distance_HA
    _geom_hbond_distance_DA
    _geom_hbond_angle_DHA
    _geom_hbond_publ_flag
    C15 H15A N1 . 0.93 2.50 2.997(3) 114 no
    N2 H2A N1 3_765 0.86 2.33 3.149(3) 158 yes
    C20 H20A F 4_666 0.93 2.50 3.284(4) 142 yes
data_global
_journal_date_recd_electronic     2010-11-21
_journal_date_accepted     2010-12-03
_journal_name_full     'Acta Crystallographica, Section E'
_journal_year     2011
_journal_volume     67
_journal_issue      1
_journal_page_first     o56
_journal_page_last     o56
_journal_paper_category     QO
_journal_coeditor_code     VM2063
_publ_contact_author_name     'Professor Cheng Guo'
_publ_contact_author_address
;
'Cheng Guo'
College of Science
Nanjing University of Technology
Nanjing 210009
P.R. China
;
_publ_contact_author_email     'guocheng@njut.edu.cn'
_publ_contact_author_fax     '86-25-83587443'
_publ_contact_author_phone     '86-25-83587448'
_publ_section_title
;
2-Amino-4-(4-fluorophenyl)-6-(naphthalen-1-yl)pyridine-3-carbonitrile
;
loop_
    _publ_author_name
    _publ_author_address
    'Jian-Qiang Wang'
;
College of Science
Nanjing University of Technology
Nanjing 210009
People's Republic of China
;
    'Shi-Gui Tang'
;
Biotechnology and Pharmaceutical Engineering
Nanjing University of Technology
Nanjing 210009
People's Republic of China
;
    'Cheng Guo'
;
College of Science
Nanjing University of Technology
Nanjing 210009
People's Republic of China
;
