# Supplementary material for: 2-Amino-4-(4-fluoro­phen­yl)-6-(naphthalen-1-yl)pyridine-3-carbonitrile
Source: Acta Crystallogr Sect E Struct Rep Online. 2010 Dec 8;67(Pt 1):o56. doi: 10.1107/S1600536810050804 (PMC3050308; doi:10.1107/S1600536810050804)
Supplement: Supplementary file 2 [file e-67-00o56-Isup2.hkl]

# 
# h,k,l, Fc-squared, Fo-squared, sigma(Fo-squared) and status flag 
# 
data_I
_shelx_title ' X in P2(1)/c' 
_shelx_refln_list_code          4 
_shelx_F_calc_maximum      225.48 
_exptl_crystal_F_000       704.00 
_reflns_d_resolution_high  0.8292 
 
loop_ 
 _symmetry_equiv_pos_as_xyz 
 'x, y, z' 
 '-x, y+1/2, -z+1/2' 
 '-x, -y, -z' 
 'x, -y-1/2, z-1/2' 
 
_cell_length_a    14.5310 
_cell_length_b     8.0900 
_cell_length_c    15.5160 
_cell_angle_alpha  90.000 
_cell_angle_beta  110.040 
_cell_angle_gamma  90.000 
 
_shelx_F_squared_multiplier     1.000 
 
loop_ 
 _refln_index_h 
 _refln_index_k 
 _refln_index_l 
 _refln_F_squared_calc 
 _refln_F_squared_meas 
 _refln_F_squared_sigma 
 _refln_observed_status 
   1   0   0     3302.03     3134.27     39.10 o 
   2   0   0      633.49      564.54      5.35 o 
   3   0   0      433.81      364.78      5.30 o 
   4   0   0     2359.21     2297.97     15.33 o 
   5   0   0      255.71      251.20      5.87 o 
   6   0   0      280.91      298.58      7.01 o 
   7   0   0        0.81       -2.56      2.56 o 
   8   0   0       30.63       39.14      3.89 o 
   9   0   0        0.01       -3.34      3.34 o 
  10   0   0      681.82      694.45     14.50 o 
  11   0   0        3.24        7.73      4.94 o 
  12   0   0      158.97      178.50      9.06 o 
  13   0   0        0.09       -0.73      5.21 o 
  14   0   0        8.52        4.07      5.30 o 
  15   0   0       14.59       16.09      5.99 o 
  16   0   0        0.07       -0.50      6.08 o 
   1   1   0      543.03      502.49      5.01 o 
   2   1   0      367.98      391.79      5.11 o 
   3   1   0       91.19       97.37      3.11 o 
   4   1   0        3.19        2.65      1.46 o 
   5   1   0      399.62      430.83      7.76 o 
   6   1   0      328.68      352.87      8.02 o 
   7   1   0      742.76      778.90     12.46 o 
   8   1   0      269.91      295.80      8.47 o 
   9   1   0       42.74       45.68      4.34 o 
  10   1   0       99.88       90.06      6.36 o 
  11   1   0     1237.12     1255.50     21.11 o 
  12   1   0      142.72      125.43      8.83 o 
  13   1   0       88.16       62.42      7.73 o 
  14   1   0       26.12       17.24      6.17 o 
  15   1   0        0.09        3.61      5.44 o 
  16   1   0       16.75       25.14      6.58 o 
   0   2   0    22107.67    22337.10    204.29 o 
   1   2   0       46.88       31.70      2.20 o 
   2   2   0    12220.46    12555.09    155.80 o 
   3   2   0      216.83      193.14      5.04 o 
   4   2   0      816.56      855.63     10.79 o 
   5   2   0       32.17       35.67      3.16 o 
   6   2   0      146.60      157.53      5.77 o 
   7   2   0        3.87        2.97      2.70 o 
   8   2   0      231.96      198.23      7.69 o 
   9   2   0        4.98        3.79      3.79 o 
  10   2   0       67.66       47.97      5.62 o 
  11   2   0        3.46        0.96      5.58 o 
  12   2   0       97.80       73.04      7.64 o 
  13   2   0      148.46      164.30      9.56 o 
  14   2   0        9.57        0.00      5.94 o 
  15   2   0        0.27        5.07      5.53 o 
  16   2   0       29.32       26.79      8.27 o 
   1   3   0     2382.62     2169.82     17.10 o 
   2   3   0       15.92       14.17      2.51 o 
   3   3   0        4.26        5.53      2.15 o 
   4   3   0       90.87       80.93      4.35 o 
   5   3   0      599.76      675.50     11.53 o 
   6   3   0      477.41      533.10     11.10 o 
   7   3   0      240.63      240.91      8.33 o 
   8   3   0       12.53       14.86      3.66 o 
   9   3   0        0.18        1.10      3.70 o 
  10   3   0       27.02       30.36      5.94 o 
  11   3   0      337.32      298.11     11.72 o 
  12   3   0       94.03       95.76      7.82 o 
  13   3   0       43.44       45.63      6.77 o 
  14   3   0       27.21       12.80      7.27 o 
  15   3   0        0.03       -1.92      5.71 o 
   0   4   0     2033.49     1683.63     17.42 o 
   1   4   0      192.94      202.41      6.68 o 
   2   4   0     1026.20      968.75     13.59 o 
   3   4   0      101.78      111.58      5.49 o 
   4   4   0        0.37        6.58      2.65 o 
   5   4   0      611.91      614.79     12.35 o 
   6   4   0      165.26      179.65      7.41 o 
   7   4   0       40.84       44.17      4.71 o 
   8   4   0      195.86      211.46      8.65 o 
   9   4   0       17.89       10.70      4.94 o 
  10   4   0      262.91      242.94     10.53 o 
  11   4   0       52.42       42.20      8.00 o 
  12   4   0      497.92      441.64     15.71 o 
  13   4   0      196.62      178.97     11.99 o 
  14   4   0       30.78       35.20      7.77 o 
  15   4   0       10.11        6.63      7.73 o 
   1   5   0      470.92      442.98     10.59 o 
   2   5   0       70.00       70.79      5.08 o 
   3   5   0      820.52      797.61     14.33 o 
   4   5   0        8.18       12.66      3.93 o 
   5   5   0      221.66      231.64      8.70 o 
   6   5   0        0.96       -0.55      4.16 o 
   7   5   0       72.10       64.71      6.36 o 
   8   5   0        9.03       10.19      5.12 o 
   9   5   0        2.21        2.74      4.75 o 
  10   5   0       87.40       94.16      8.19 o 
  11   5   0       91.02       92.92      8.60 o 
  12   5   0        0.57       -3.47      6.40 o 
  13   5   0        6.56       -0.91      7.13 o 
  14   5   0        0.32       -0.50      6.54 o 
   0   6   0      128.52      113.90      7.00 o 
   1   6   0       12.09       12.66      3.84 o 
   2   6   0        1.35        5.76      4.02 o 
   3   6   0       44.19       45.13      5.08 o 
   4   6   0      290.66      333.93     11.17 o 
   5   6   0      157.32      174.76      8.74 o 
   6   6   0       21.94       29.40      5.26 o 
   7   6   0       11.02       19.47      4.98 o 
   8   6   0       31.28       20.71      6.26 o 
   9   6   0       32.27       45.03      6.67 o 
  10   6   0       64.14       56.47      8.00 o 
  11   6   0        6.70        6.67      5.81 o 
  12   6   0        0.03       -0.96      5.81 o 
   1   7   0      256.41      234.75     10.25 o 
   2   7   0       22.83       25.74      4.94 o 
   3   7   0       47.43       46.23      6.40 o 
   4   7   0       51.08       53.22      6.90 o 
   5   7   0        7.98        6.49      4.98 o 
   6   7   0        4.71        3.02      4.98 o 
   7   7   0        2.19       13.03      5.07 o 
   8   7   0       56.67       57.06      7.77 o 
   9   7   0       32.56       25.56      7.13 o 
  10   7   0        0.12        5.12      5.90 o 
  11   7   0        0.04       -2.97      6.45 o 
   0   8   0       87.57       85.74      8.23 o 
   1   8   0       75.27       70.92      7.18 o 
   2   8   0       20.80       21.94      5.71 o 
   3   8   0       12.40       15.18      4.80 o 
   4   8   0        0.01       -3.70      5.35 o 
   5   8   0        2.62        6.31      5.99 o 
   6   8   0       18.29       27.98      6.22 o 
   7   8   0       33.03       30.95      6.90 o 
   8   8   0       55.27       74.25      9.05 o 
   9   8   0       16.25       12.48      6.72 o 
   1   9   0       13.34       12.30      6.54 o 
   2   9   0        0.05       10.56      5.26 o 
   3   9   0        9.80        7.45      5.99 o 
   4   9   0        2.60        4.30      5.67 o 
   5   9   0       15.14       20.53      6.86 o 
   6   9   0       11.92        5.53      7.50 o 
 -16   1   1        8.55        6.72      5.67 o 
 -15   1   1        0.18       12.25      4.62 o 
 -14   1   1        5.55       -5.53      5.53 o 
 -13   1   1        1.69       -5.07      5.07 o 
 -12   1   1        0.11       -2.29      4.57 o 
 -11   1   1       25.22       21.58      4.75 o 
 -10   1   1       48.17       46.78      4.39 o 
  -9   1   1       47.27       52.63      4.53 o 
  -8   1   1      587.84      607.62     11.70 o 
  -7   1   1      404.08      437.12      9.13 o 
  -6   1   1        1.79       -0.27      2.06 o 
  -5   1   1     3244.78     3385.06     21.14 o 
  -4   1   1      667.99      642.34      8.25 o 
  -3   1   1      334.65      345.79      5.38 o 
  -2   1   1     6935.47     6572.29     89.27 o 
  -1   1   1       22.55       19.58      1.28 o 
   0   1   1      500.77      425.99     14.83 o 
   1   1   1     3293.89     3165.43     57.46 o 
   2   1   1      920.02      991.57      8.64 o 
   3   1   1      860.90      873.37      9.16 o 
   4   1   1      560.28      515.65      7.96 o 
   5   1   1      231.96      223.81      6.00 o 
   6   1   1       60.26       61.93      3.75 o 
   7   1   1       44.54       50.53      3.75 o 
   8   1   1      421.77      388.43     10.08 o 
   9   1   1       86.74       90.37      5.72 o 
  10   1   1       12.52       14.26      5.21 o 
  11   1   1      389.07      433.45     12.92 o 
  12   1   1       28.05       15.64      6.77 o 
  13   1   1       37.44       41.15      6.72 o 
  14   1   1       18.55       17.37      5.49 o 
  15   1   1       16.07       19.06      6.63 o 
  16   1   1        1.82       14.77      6.58 o 
 -16   2   1        4.66        4.94      6.45 o 
 -15   2   1        5.51        1.37      5.90 o 
 -14   2   1        0.60        6.17      5.17 o 
 -13   2   1       17.83       26.47      5.39 o 
 -12   2   1       44.91       41.20      5.99 o 
 -11   2   1      267.28      241.78      9.75 o 
 -10   2   1       25.91       26.52      4.16 o 
  -9   2   1        0.76        1.97      3.29 o 
  -8   2   1      378.05      394.01     10.13 o 
  -7   2   1        0.21       -1.14      2.61 o 
  -6   2   1       81.08       88.70      4.62 o 
  -5   2   1      176.78      211.22      5.95 o 
  -4   2   1     1105.27     1149.59     12.30 o 
  -3   2   1     2433.20     2358.47     16.33 o 
  -2   2   1     2111.66     1947.24     13.83 o 
  -1   2   1     1591.65     1333.52     11.05 o 
   0   2   1     7642.15     6594.72     73.78 o 
   1   2   1    19746.82    21081.76    204.38 o 
   2   2   1     1667.97     1712.12     13.54 o 
   3   2   1      396.18      389.84      7.07 o 
   4   2   1     1011.26     1119.20     12.60 o 
   5   2   1        1.39        2.70      2.01 o 
   6   2   1       65.65       68.65      4.48 o 
   7   2   1        0.67        5.39      2.88 o 
   8   2   1        3.14       -0.69      3.20 o 
   9   2   1      183.92      159.29      7.55 o 
  10   2   1      321.02      300.69     11.13 o 
  11   2   1      876.54      817.24     18.27 o 
  12   2   1      155.31      149.17      9.93 o 
  13   2   1      214.72      212.85     11.44 o 
  14   2   1        7.63        5.21      6.40 o 
  15   2   1       34.44       26.70      7.77 o 
 -15   3   1       32.51       22.08      6.40 o 
 -14   3   1        0.25        5.58      5.49 o 
 -13   3   1       88.08       88.53      8.96 o 
 -12   3   1      204.04      216.33     10.84 o 
 -11   3   1       32.72       38.13      5.76 o 
 -10   3   1      156.26      146.26      8.01 o 
  -9   3   1      729.82      793.52     15.42 o 
  -8   3   1      221.68      245.30      8.61 o 
  -7   3   1      173.21      194.27      7.37 o 
  -6   3   1      143.99      132.93      5.77 o 
  -5   3   1      202.94      211.67      6.64 o 
  -4   3   1        6.01        8.18      2.10 o 
  -3   3   1     4055.63     3917.81     24.33 o 
  -2   3   1     3722.94     3482.20     22.09 o 
  -1   3   1        4.60        6.99      2.10 o 
   0   3   1      721.86      602.87      8.08 o 
   1   3   1     5486.71     5085.77    111.31 o 
   2   3   1       21.27       28.03      2.83 o 
   3   3   1     1655.35     1698.71     16.56 o 
   4   3   1      634.73      678.67     11.07 o 
   5   3   1      528.08      516.75     10.42 o 
   6   3   1      468.36      510.67     11.01 o 
   7   3   1       22.24       22.45      4.07 o 
   8   3   1      269.07      255.70      9.66 o 
   9   3   1      429.88      431.41     12.46 o 
  10   3   1       52.33       41.84      6.63 o 
  11   3   1        0.02        2.42      5.30 o 
  12   3   1       13.90       15.59      5.94 o 
  13   3   1       15.80       20.85      5.99 o 
  14   3   1        3.58        9.55      5.30 o 
  15   3   1        0.27        1.01      6.35 o 
 -15   4   1        0.16       -2.01      5.99 o 
 -14   4   1      124.95      123.35     10.66 o 
 -13   4   1        3.01       -3.38      6.67 o 
 -12   4   1      120.79      134.37      9.24 o 
 -11   4   1        0.21        2.83      4.85 o 
 -10   4   1        3.23        7.13      4.71 o 
  -9   4   1        6.51        7.73      4.39 o 
  -8   4   1       53.56       47.42      5.12 o 
  -7   4   1      104.78      111.61      6.45 o 
  -6   4   1      143.29      146.91      6.86 o 
  -5   4   1      219.29      230.68      7.78 o 
  -4   4   1      689.05      703.06     12.36 o 
  -3   4   1      308.62      302.72      8.11 o 
  -2   4   1     1960.45     1772.45     18.38 o 
  -1   4   1      654.43      572.11     10.43 o 
   0   4   1      339.00      286.21     10.08 o 
   1   4   1      516.90      511.00     10.01 o 
   2   4   1      264.86      236.49      7.15 o 
   3   4   1      122.05      117.63      5.44 o 
   4   4   1       79.15       82.19      5.12 o 
   5   4   1      292.98      335.89      9.48 o 
   6   4   1       42.76       41.11      4.53 o 
   7   4   1       94.92      111.19      6.54 o 
   8   4   1       41.16       47.00      5.53 o 
   9   4   1      257.97      255.81     10.48 o 
  10   4   1        1.10       -3.11      5.35 o 
  11   4   1       42.58       52.90      7.22 o 
  12   4   1        1.22       -6.26      6.26 o 
  13   4   1        4.46        1.33      5.90 o 
  14   4   1       32.02       25.14      7.82 o 
 -14   5   1       17.28       16.32      8.00 o 
 -13   5   1        1.72       -3.20      6.54 o 
 -12   5   1        7.70       14.40      5.53 o 
 -11   5   1        1.93        9.42      5.58 o 
 -10   5   1      136.77      124.05      9.15 o 
  -9   5   1       33.53       34.61      5.76 o 
  -8   5   1       86.86       94.12      6.91 o 
  -7   5   1       18.65       29.85      4.25 o 
  -6   5   1        0.28        0.55      3.84 o 
  -5   5   1       86.83       80.59      5.81 o 
  -4   5   1      288.59      280.48      9.16 o 
  -3   5   1        2.10        4.62      3.02 o 
  -2   5   1       35.94       40.28      4.39 o 
  -1   5   1      398.25      343.69      9.53 o 
   0   5   1       47.63       48.87      7.84 o 
   1   5   1      206.06      165.88      7.14 o 
   2   5   1        0.06       -3.52      3.52 o 
   3   5   1      142.08      146.41      6.82 o 
   4   5   1      122.76      127.54      6.86 o 
   5   5   1      186.25      209.35      8.42 o 
   6   5   1      225.64      228.06      9.24 o 
   7   5   1       13.88        9.69      4.94 o 
   8   5   1      195.06      204.48      9.84 o 
   9   5   1       72.97       74.81      7.87 o 
  10   5   1      160.82      168.11      9.65 o 
  11   5   1       23.12       35.02      6.86 o 
  12   5   1       36.87       29.81      7.50 o 
  13   5   1       16.62       20.16      6.67 o 
 -13   6   1        0.89        4.02      6.03 o 
 -12   6   1        6.23       10.74      5.58 o 
 -11   6   1       17.73       20.48      6.81 o 
 -10   6   1        7.88       10.97      6.03 o 
  -9   6   1        8.66       10.65      5.58 o 
  -8   6   1       37.01       41.10      5.94 o 
  -7   6   1        2.08       -3.38      4.75 o 
  -6   6   1      167.71      154.86      8.60 o 
  -5   6   1      108.56      106.66      7.00 o 
  -4   6   1       33.44       38.91      5.58 o 
  -3   6   1       47.42       39.83      5.17 o 
  -2   6   1      105.16      100.99      6.45 o 
  -1   6   1        5.86        9.69      3.70 o 
   0   6   1        1.57       -1.76      2.46 o 
   1   6   1       20.59       17.69      4.02 o 
   2   6   1      270.53      259.84      9.93 o 
   3   6   1        0.13       -3.15      4.11 o 
   4   6   1        0.85        0.91      4.02 o 
   5   6   1        5.43       -1.55      5.03 o 
   6   6   1        5.24       -3.61      4.94 o 
   7   6   1        2.05        2.47      5.07 o 
   8   6   1       48.14       40.97      7.13 o 
   9   6   1        5.10        3.57      6.58 o 
  10   6   1       20.43       12.34      6.90 o 
  11   6   1        1.19       -1.37      5.85 o 
  12   6   1        0.70       -2.42      6.35 o 
 -11   7   1       23.40       20.94      7.54 o 
 -10   7   1        4.28       -2.74      6.03 o 
  -9   7   1       30.67       27.75      8.05 o 
  -8   7   1        3.05        4.11      5.76 o 
  -7   7   1       89.16       99.10      8.51 o 
  -6   7   1       18.75       25.69      6.31 o 
  -5   7   1       57.55       51.12      6.72 o 
  -4   7   1        1.18        6.22      4.71 o 
  -3   7   1       47.68       64.83      6.22 o 
  -2   7   1        0.13        0.64      3.98 o 
  -1   7   1       25.06       23.13      5.17 o 
   0   7   1       11.96        5.67      3.41 o 
   1   7   1        1.43        6.58      3.98 o 
   2   7   1       50.74       34.02      6.49 o 
   3   7   1       42.42       42.02      5.94 o 
   4   7   1       62.20       57.89      7.04 o 
   5   7   1        1.70        0.73      5.17 o 
   6   7   1        0.08       -4.98      4.98 o 
   7   7   1       25.47       22.54      6.72 o 
   8   7   1        0.68       -3.84      5.85 o 
   9   7   1        0.05        5.85      5.17 o 
  10   7   1        7.22       -3.34      6.99 o 
  11   7   1        0.59       -1.01      7.41 o 
  -9   8   1        5.95        3.93      7.27 o 
  -8   8   1       26.80       31.50      8.00 o 
  -7   8   1        7.73       13.94      5.94 o 
  -6   8   1       35.25       40.23      7.22 o 
  -5   8   1       69.90       69.05      7.91 o 
  -4   8   1       58.00       47.19      7.13 o 
  -3   8   1       18.67       19.47      5.94 o 
  -2   8   1        0.77        2.74      4.71 o 
  -1   8   1        5.08       13.58      4.43 o 
   0   8   1        9.37       10.30      3.57 o 
   1   8   1        0.77       -4.89      4.89 o 
   2   8   1        2.82       -3.15      5.76 o 
   3   8   1        3.15        9.69      5.39 o 
   4   8   1       25.62       24.41      6.31 o 
   5   8   1        0.41        5.12      4.66 o 
   6   8   1        7.26        7.54      5.71 o 
   7   8   1       36.67       50.88      7.77 o 
   8   8   1       33.51       42.15      7.73 o 
   9   8   1        5.18        9.14      7.04 o 
  -6   9   1        0.13        2.51      6.81 o 
  -5   9   1        7.83       -2.93      5.94 o 
  -4   9   1        8.67        5.71      6.45 o 
  -3   9   1        2.54       -6.31      6.31 o 
  -2   9   1        1.29       -3.66      5.90 o 
  -1   9   1        5.41       -5.90      5.90 o 
   0   9   1       28.01       26.67      4.86 o 
   1   9   1        5.93       16.46      5.62 o 
   2   9   1       57.66       35.16      8.46 o 
   3   9   1        1.61        5.67      6.31 o 
   4   9   1        0.24       -6.58      6.58 o 
   5   9   1        0.09        0.50      5.94 o 
 -17   0   2        0.11       -6.77      6.77 o 
 -16   0   2        0.49        5.58      5.35 o 
 -15   0   2        0.15        3.38      5.12 o 
 -14   0   2       71.33       70.92      7.32 o 
 -13   0   2       10.58        8.37      4.75 o 
 -12   0   2       11.97        9.42      4.30 o 
 -11   0   2       32.21       27.48      4.62 o 
 -10   0   2      119.74      137.14      6.68 o 
  -9   0   2      474.02      440.65     10.78 o 
  -8   0   2     1122.27     1079.88     15.21 o 
  -7   0   2       41.68       46.73      3.84 o 
  -6   0   2      726.97      839.94     11.28 o 
  -5   0   2     2793.67     2889.92     18.82 o 
  -4   0   2      789.13      720.27      8.37 o 
  -3   0   2     2923.39     3089.98     15.30 o 
  -2   0   2       55.84       65.50      2.11 o 
  -1   0   2     4392.04     3298.96     52.91 o 
   0   0   2     8914.77    10340.43     70.67 o 
   1   0   2    15716.63    19305.00    159.56 o 
   2   0   2        6.55       11.34      1.42 o 
   3   0   2       70.44       72.61      3.02 o 
   4   0   2     2356.41     2483.48     17.82 o 
   5   0   2      119.24      108.78      4.30 o 
   6   0   2      125.16      137.18      5.26 o 
   7   0   2        0.38        0.78      2.61 o 
   8   0   2      213.69      194.08      7.55 o 
   9   0   2        4.29       -0.78      3.98 o 
  10   0   2      344.97      324.36     11.63 o 
  11   0   2     1342.85     1332.44     22.64 o 
  12   0   2      233.70      210.31     11.76 o 
  13   0   2       87.33       76.46      8.14 o 
  14   0   2        3.31        8.27      5.67 o 
  15   0   2       70.99       71.24      8.92 o 
 -16   1   2        4.60       10.33      6.03 o 
 -15   1   2       12.10        6.86      5.62 o 
 -14   1   2       77.26       89.95      7.41 o 
 -13   1   2      153.81      138.61      8.42 o 
 -12   1   2        8.15       15.54      3.57 o 
 -11   1   2       41.67       46.13      4.98 o 
 -10   1   2       18.30       18.79      3.70 o 
  -9   1   2      145.67      153.87      6.73 o 
  -8   1   2      336.51      352.60      9.12 o 
  -7   1   2     8157.71     8893.02    169.83 o 
  -6   1   2      916.60      956.69     12.22 o 
  -5   1   2       13.28       11.48      2.15 o 
  -4   1   2      369.34      347.62      6.11 o 
  -3   1   2      469.08      430.43      6.13 o 
  -2   1   2     3375.74     3229.32     15.27 o 
  -1   1   2     9114.71     7995.41     99.15 o 
   0   1   2     1379.30     1409.73    151.71 o 
   1   1   2     2237.33     2364.62     55.70 o 
   2   1   2     1454.70     1585.46     11.96 o 
   3   1   2      134.68      142.27      4.12 o 
   4   1   2       70.81       74.75      3.52 o 
   5   1   2       43.37       46.19      3.20 o 
   6   1   2        0.93       -0.55      2.10 o 
   7   1   2      125.74      124.13      5.67 o 
   8   1   2       37.15       35.34      4.16 o 
   9   1   2       49.22       58.03      5.40 o 
  10   1   2     3455.97     3378.95     33.17 o 
  11   1   2       10.73        3.93      7.09 o 
  12   1   2      630.89      604.73     16.37 o 
  13   1   2        0.07        3.20      5.99 o 
  14   1   2        3.64       -1.33      6.13 o 
  15   1   2        0.01        3.38      6.17 o 
 -16   2   2        2.00       -0.96      5.62 o 
 -15   2   2       11.96       10.15      6.17 o 
 -14   2   2       24.97       12.85      6.26 o 
 -13   2   2       28.35       28.07      5.49 o 
 -12   2   2        0.06        1.33      4.25 o 
 -11   2   2        3.11        2.10      4.25 o 
 -10   2   2       31.64       28.62      4.30 o 
  -9   2   2        0.26       -2.15      3.06 o 
  -8   2   2       58.88       62.33      4.66 o 
  -7   2   2       33.41       36.85      4.12 o 
  -6   2   2     1419.89     1537.33     16.56 o 
  -5   2   2      649.93      643.53      9.93 o 
  -4   2   2       57.88       61.52      3.38 o 
  -3   2   2      830.96      714.52      9.14 o 
  -2   2   2     6494.27     5547.99    101.88 o 
  -1   2   2    50839.78    57139.32    380.80 o 
   0   2   2     4723.02     4335.15     20.26 o 
   1   2   2       23.55       34.20      2.51 o 
   2   2   2      177.39      174.39      4.72 o 
   3   2   2     2062.01     2402.71     18.07 o 
   4   2   2      101.41      110.54      4.44 o 
   5   2   2      355.56      434.37      9.03 o 
   6   2   2      322.54      360.96      8.98 o 
   7   2   2      280.12      252.70      8.43 o 
   8   2   2      219.89      211.42      8.19 o 
   9   2   2       64.86       74.22      6.36 o 
  10   2   2      256.60      233.84     10.76 o 
  11   2   2      353.69      347.16     13.37 o 
  12   2   2       12.36        6.35      6.08 o 
  13   2   2        9.15       10.29      5.53 o 
  14   2   2       11.89       11.29      6.45 o 
  15   2   2        0.81        6.40      6.31 o 
 -16   3   2        0.52       -6.40      6.40 o 
 -15   3   2        3.33       -4.16      6.31 o 
 -14   3   2       36.99       29.95      6.86 o 
 -13   3   2      219.52      201.23     11.53 o 
 -12   3   2        6.72       -2.10      4.80 o 
 -11   3   2       24.66       27.11      4.53 o 
 -10   3   2       11.13        7.54      4.21 o 
  -9   3   2      122.36      147.25      7.32 o 
  -8   3   2       74.46       85.11      5.85 o 
  -7   3   2       49.03       52.36      4.30 o 
  -6   3   2      170.87      163.26      6.32 o 
  -5   3   2      400.97      464.54      9.49 o 
  -4   3   2       18.27       17.74      2.88 o 
  -3   3   2      200.70      199.77      5.77 o 
  -2   3   2     1883.52     1659.67     15.55 o 
  -1   3   2     1708.22     1468.36     14.37 o 
   0   3   2      543.07      501.66     28.31 o 
   1   3   2      296.54      300.10      6.83 o 
   2   3   2      140.76      144.64      5.08 o 
   3   3   2      132.13      134.59      5.17 o 
   4   3   2        1.28       -2.24      2.24 o 
   5   3   2      374.12      381.15      9.44 o 
   6   3   2      152.84      140.89      6.63 o 
   7   3   2       45.68       56.47      5.03 o 
   8   3   2      281.49      301.16     10.39 o 
   9   3   2      401.34      386.06     12.41 o 
  10   3   2      660.51      674.32     16.51 o 
  11   3   2      445.74      439.21     14.57 o 
  12   3   2       12.65        8.32      6.17 o 
  13   3   2        1.17        8.64      5.44 o 
  14   3   2       21.28       23.13      6.67 o 
 -15   4   2        0.50        1.46      6.26 o 
 -14   4   2       43.49       42.70      8.00 o 
 -13   4   2       18.41       11.57      6.03 o 
 -12   4   2      120.11      105.24      8.69 o 
 -11   4   2       32.19       28.57      5.44 o 
 -10   4   2       62.66       67.13      6.26 o 
  -9   4   2       30.75       33.97      4.71 o 
  -8   4   2        4.35        3.47      3.57 o 
  -7   4   2       71.83       58.95      5.30 o 
  -6   4   2      379.04      397.64     10.22 o 
  -5   4   2      286.25      302.74      8.75 o 
  -4   4   2      469.01      478.79     10.32 o 
  -3   4   2     1039.22      949.58     14.00 o 
  -2   4   2      849.80      817.97     12.65 o 
  -1   4   2     1224.87     1242.82     15.32 o 
   0   4   2       35.45       32.66      2.44 o 
   1   4   2      230.56      221.09      6.78 o 
   2   4   2        2.61        6.03      2.83 o 
   3   4   2      335.19      311.26      8.71 o 
   4   4   2       42.11       41.88      4.02 o 
   5   4   2      249.13      271.63      8.70 o 
   6   4   2      120.48      126.07      6.86 o 
   7   4   2       17.31       18.42      4.43 o 
   8   4   2       42.82       41.15      6.13 o 
   9   4   2      111.05      104.87      8.14 o 
  10   4   2       25.50       26.06      6.13 o 
  11   4   2        0.10        0.41      5.58 o 
  12   4   2        1.27        4.25      5.76 o 
  13   4   2       36.65       34.06      6.40 o 
  14   4   2        4.55        2.01      5.94 o 
 -14   5   2       47.28       50.43      8.82 o 
 -13   5   2       50.47       52.58      7.91 o 
 -12   5   2        5.09        2.93      5.94 o 
 -11   5   2       52.68       53.18      7.36 o 
 -10   5   2       28.67       23.91      6.13 o 
  -9   5   2        5.20       -1.01      4.62 o 
  -8   5   2       32.97       21.26      5.30 o 
  -7   5   2        5.12        5.71      3.89 o 
  -6   5   2       13.24       14.77      3.98 o 
  -5   5   2       26.43       29.12      4.21 o 
  -4   5   2        6.43        4.34      3.29 o 
  -3   5   2     1085.10     1013.10     16.34 o 
  -2   5   2     1551.32     1422.72     18.97 o 
  -1   5   2       77.32       62.34      4.94 o 
   0   5   2      270.02      252.53      5.91 o 
   1   5   2      257.72      258.79      8.56 o 
   2   5   2      302.61      327.68      9.43 o 
   3   5   2      134.53      122.29      6.50 o 
   4   5   2      229.80      251.75      9.06 o 
   5   5   2      302.29      294.32     10.30 o 
   6   5   2       15.29        9.05      4.53 o 
   7   5   2      191.72      166.37      9.20 o 
   8   5   2      306.66      290.32     11.76 o 
   9   5   2        1.53       -6.13      6.13 o 
  10   5   2       17.71       17.33      6.13 o 
  11   5   2        1.82       10.65      5.12 o 
  12   5   2        2.87        5.53      5.39 o 
  13   5   2        5.98        6.45      6.99 o 
 -13   6   2       58.20       39.41      8.23 o 
 -12   6   2        5.27        1.83      6.03 o 
 -11   6   2       47.07       46.00      7.73 o 
 -10   6   2        0.18        2.83      5.58 o 
  -9   6   2      147.26      145.46      9.42 o 
  -8   6   2       11.44       16.64      5.03 o 
  -7   6   2       45.73       58.43      6.54 o 
  -6   6   2       29.94       37.35      5.03 o 
  -5   6   2       16.26       15.68      4.85 o 
  -4   6   2      505.70      491.83     13.38 o 
  -3   6   2      380.87      356.69     11.54 o 
  -2   6   2       96.34       80.54      5.81 o 
  -1   6   2       54.15       47.78      5.03 o 
   0   6   2        7.39        4.77      6.01 o 
   1   6   2        0.00        1.37      3.25 o 
   2   6   2        0.20        2.56      3.89 o 
   3   6   2       17.41       21.40      4.71 o 
   4   6   2      104.99      103.73      7.04 o 
   5   6   2       61.74       57.84      6.58 o 
   6   6   2      162.88      174.89      9.52 o 
   7   6   2       21.86       35.29      5.81 o 
   8   6   2       30.88       28.39      6.45 o 
   9   6   2      151.56      142.57     10.06 o 
  10   6   2       24.87       24.96      6.81 o 
  11   6   2       38.52       44.58      7.86 o 
  12   6   2        0.40        4.02      6.22 o 
 -11   7   2        0.47        0.46      6.67 o 
 -10   7   2       35.17       35.39      8.09 o 
  -9   7   2       55.29       40.74      8.32 o 
  -8   7   2        1.29       -1.65      5.76 o 
  -7   7   2       14.72       20.94      5.76 o 
  -6   7   2        0.31       -1.10      5.39 o 
  -5   7   2       80.38       75.64      7.45 o 
  -4   7   2      229.57      220.93     10.43 o 
  -3   7   2       81.68       78.52      7.04 o 
  -2   7   2        9.99        2.97      4.48 o 
  -1   7   2       12.84       20.07      4.62 o 
   0   7   2       62.77       56.83      4.54 o 
   1   7   2      131.89      132.51      8.37 o 
   2   7   2      196.04      182.24      9.97 o 
   3   7   2        6.53       11.15      4.48 o 
   4   7   2       10.34       12.62      5.76 o 
   5   7   2        0.01       -3.02      4.75 o 
   6   7   2        1.52       -5.67      5.67 o 
   7   7   2       36.58       41.70      7.09 o 
   8   7   2        8.90        6.95      5.99 o 
   9   7   2       43.04       27.20      7.41 o 
  10   7   2       56.22       55.32      9.05 o 
  -9   8   2        1.29        2.93      6.77 o 
  -8   8   2       24.19       28.94      7.54 o 
  -7   8   2      103.48      111.90     10.15 o 
  -6   8   2      113.50      109.12      9.42 o 
  -5   8   2       29.34       31.73      7.27 o 
  -4   8   2       22.05       21.12      5.71 o 
  -3   8   2        3.33       -1.19      5.58 o 
  -2   8   2       11.55        0.78      5.39 o 
  -1   8   2        1.01        1.55      4.66 o 
   0   8   2        7.82       14.03      3.23 o 
   1   8   2       11.44       11.43      5.26 o 
   2   8   2       27.37       34.84      6.45 o 
   3   8   2        1.48       -0.41      4.66 o 
   4   8   2        1.36        1.28      5.12 o 
   5   8   2        3.07        5.21      5.76 o 
   6   8   2        0.07       -6.49      6.49 o 
   7   8   2        0.00        1.42      6.08 o 
   8   8   2       13.43       12.89      7.09 o 
  -6   9   2        0.47       -2.01      6.40 o 
  -5   9   2        4.21       -5.81      7.04 o 
  -4   9   2        7.83       -0.46      5.67 o 
  -3   9   2        0.62       -6.31      6.31 o 
  -2   9   2        0.22        6.45      5.58 o 
  -1   9   2        4.14        5.03      4.98 o 
   0   9   2       31.83       31.31      4.82 o 
   1   9   2        4.73        0.91      5.58 o 
   2   9   2        3.53        5.62      5.62 o 
   3   9   2       42.78       47.69      7.73 o 
   4   9   2        3.99        8.32      5.85 o 
   5   9   2        0.35        8.55      6.49 o 
 -17   1   3        2.87        1.51      5.44 o 
 -16   1   3        3.31        3.70      5.71 o 
 -15   1   3       36.83       30.72      6.35 o 
 -14   1   3       15.89       19.52      5.07 o 
 -13   1   3       15.28       11.43      4.94 o 
 -12   1   3        0.05        1.23      3.57 o 
 -11   1   3        8.40        2.79      3.57 o 
 -10   1   3      424.14      425.90     11.23 o 
  -9   1   3       46.12       53.32      4.80 o 
  -8   1   3       13.30        6.86      3.15 o 
  -7   1   3       39.78       59.72      4.12 o 
  -6   1   3     3794.69     4135.02     25.54 o 
  -5   1   3       57.69       58.09      3.16 o 
  -4   1   3     1330.65     1280.80     11.99 o 
  -3   1   3     4010.02     3838.43     19.23 o 
  -2   1   3       76.74       80.88      2.88 o 
  -1   1   3     7491.57     6270.05     96.98 o 
   0   1   3       50.76       40.62      4.05 o 
   1   1   3       73.46       94.82      3.16 o 
   2   1   3      206.75      222.24      5.04 o 
   3   1   3       76.86      102.57      4.03 o 
   4   1   3     1511.13     1619.67     15.76 o 
   5   1   3       41.65       34.66      3.34 o 
   6   1   3       40.96       57.98      3.98 o 
   7   1   3        7.39        1.74      2.93 o 
   8   1   3       34.15       32.78      4.34 o 
   9   1   3     1054.77      971.65     17.79 o 
  10   1   3      221.25      210.00     11.17 o 
  11   1   3      221.83      189.76     11.07 o 
  12   1   3      161.68      168.06     10.48 o 
  13   1   3       27.11       24.23      5.94 o 
  14   1   3       13.69       16.96      5.94 o 
  15   1   3        3.97        5.53      6.58 o 
 -16   2   3        0.48        1.42      5.39 o 
 -15   2   3       44.96       33.33      6.95 o 
 -14   2   3        4.11        3.93      4.62 o 
 -13   2   3       54.50       53.50      6.95 o 
 -12   2   3        0.09        2.93      4.11 o 
 -11   2   3       65.45       57.89      5.72 o 
 -10   2   3        7.70        5.81      3.84 o 
  -9   2   3      368.53      386.50     10.40 o 
  -8   2   3       22.38       29.72      3.57 o 
  -7   2   3      123.47      120.75      5.77 o 
  -6   2   3     1052.34     1051.51     13.83 o 
  -5   2   3      167.07      155.53      5.13 o 
  -4   2   3        0.12        1.28      1.51 o 
  -3   2   3        3.55       -1.14      1.74 o 
  -2   2   3      818.90      769.80      9.42 o 
  -1   2   3      274.10      244.27      5.46 o 
   0   2   3      170.16      161.68     12.67 o 
   1   2   3     4348.14     4549.88     98.75 o 
   2   2   3      369.43      460.18      7.98 o 
   3   2   3       82.19       75.39      3.80 o 
   4   2   3       59.93       63.25      3.93 o 
   5   2   3       77.27       60.15      4.30 o 
   6   2   3       34.99       31.32      3.43 o 
   7   2   3        0.50       -3.29      3.29 o 
   8   2   3       20.25       22.26      4.25 o 
   9   2   3        0.98       -4.39      5.07 o 
  10   2   3      119.92      120.57      8.37 o 
  11   2   3       36.28       34.24      6.49 o 
  12   2   3       59.75       47.87      7.73 o 
  13   2   3       30.32       28.80      6.77 o 
  14   2   3        0.03        2.83      6.08 o 
 -16   3   3        0.37       -3.47      6.58 o 
 -15   3   3        0.13        3.15      5.90 o 
 -14   3   3       24.58       14.54      6.58 o 
 -13   3   3       59.99       50.85      6.54 o 
 -12   3   3       24.47       32.87      5.03 o 
 -11   3   3       17.89       18.61      4.75 o 
 -10   3   3       32.64       46.95      5.21 o 
  -9   3   3      129.87      122.87      6.95 o 
  -8   3   3      118.15      104.16      6.13 o 
  -7   3   3        6.87       10.01      3.15 o 
  -6   3   3       78.45       88.64      5.21 o 
  -5   3   3       66.35       78.03      4.07 o 
  -4   3   3      360.92      350.04      7.93 o 
  -3   3   3      217.53      186.64      5.68 o 
  -2   3   3        0.29        1.01      2.10 o 
  -1   3   3      958.59      877.27     11.53 o 
   0   3   3      156.97      160.83      8.93 o 
   1   3   3      527.93      511.95      9.19 o 
   2   3   3      477.05      521.96      9.59 o 
   3   3   3     1016.07     1147.18     14.75 o 
   4   3   3      575.44      616.95     11.43 o 
   5   3   3        5.54        7.82      3.29 o 
   6   3   3      848.14      924.82     15.49 o 
   7   3   3      410.88      403.72     11.36 o 
   8   3   3       59.79       60.27      6.13 o 
   9   3   3      537.86      484.28     13.84 o 
  10   3   3      230.42      205.88     10.25 o 
  11   3   3      158.27      163.72      9.65 o 
  12   3   3        0.26        9.05      5.76 o 
  13   3   3       53.73       54.04      8.23 o 
  14   3   3        1.45        1.46      6.17 o 
 -15   4   3        5.45        0.46      6.45 o 
 -14   4   3       14.03       18.15      6.22 o 
 -13   4   3       94.26       86.11      8.60 o 
 -12   4   3       96.79      102.44      7.82 o 
 -11   4   3        9.70        0.69      4.66 o 
 -10   4   3       35.83       40.19      5.62 o 
  -9   4   3       31.70       35.48      4.85 o 
  -8   4   3      117.21      106.44      6.77 o 
  -7   4   3      292.25      308.63      9.66 o 
  -6   4   3       27.12       28.71      4.07 o 
  -5   4   3      122.37      102.57      5.99 o 
  -4   4   3      147.48      137.83      5.99 o 
  -3   4   3      152.17      125.07      5.72 o 
  -2   4   3       30.50       21.22      3.20 o 
  -1   4   3      973.68      848.05     13.03 o 
   0   4   3     1320.98     1165.89     76.29 o 
   1   4   3     1325.40     1364.05     16.75 o 
   2   4   3      749.88      816.60     13.33 o 
   3   4   3      169.43      205.66      7.23 o 
   4   4   3      511.15      615.12     12.52 o 
   5   4   3       36.09       35.02      4.85 o 
   6   4   3      148.29      159.53      7.69 o 
   7   4   3       73.24       80.35      6.40 o 
   8   4   3      161.17      160.53      8.74 o 
   9   4   3        6.19       -6.08      6.08 o 
  10   4   3      183.44      171.97      9.56 o 
  11   4   3       57.44       62.41      7.82 o 
  12   4   3       17.95       17.19      6.67 o 
  13   4   3        7.14        2.88      6.81 o 
 -14   5   3        8.12        6.72      6.86 o 
 -13   5   3       20.09       18.65      6.95 o 
 -12   5   3        4.03       18.10      5.44 o 
 -11   5   3       23.97       32.82      6.35 o 
 -10   5   3       29.00       31.87      5.94 o 
  -9   5   3      142.72      139.61      8.69 o 
  -8   5   3       60.86       61.36      6.13 o 
  -7   5   3        1.57       -2.01      4.16 o 
  -6   5   3        1.95        1.60      3.75 o 
  -5   5   3        8.50       12.25      3.47 o 
  -4   5   3      914.17      835.81     15.44 o 
  -3   5   3      538.96      504.68     11.83 o 
  -2   5   3      187.46      164.67      7.19 o 
  -1   5   3       47.37       47.92      4.44 o 
   0   5   3      246.96      211.21      5.62 o 
   1   5   3      205.99      208.94      8.01 o 
   2   5   3      264.68      248.38      8.74 o 
   3   5   3       62.96       61.00      5.08 o 
   4   5   3      191.42      200.98      8.69 o 
   5   5   3        3.60        6.26      3.57 o 
   6   5   3        6.42        3.98      4.80 o 
   7   5   3       85.64      105.46      7.77 o 
   8   5   3        4.69       -1.05      5.76 o 
   9   5   3       12.39        7.59      6.54 o 
  10   5   3       45.71       32.74      7.73 o 
  11   5   3        1.53       -0.46      5.81 o 
  12   5   3        3.19        5.71      5.81 o 
 -13   6   3       20.30       20.48      7.91 o 
 -12   6   3       26.78       26.88      7.41 o 
 -11   6   3      129.68      136.34     10.02 o 
 -10   6   3        4.37        1.19      5.67 o 
  -9   6   3        2.40        2.61      5.44 o 
  -8   6   3      112.23      118.96      8.00 o 
  -7   6   3       61.84       61.09      6.58 o 
  -6   6   3      201.25      209.61      9.61 o 
  -5   6   3        0.55       -1.83      3.57 o 
  -4   6   3       18.16       25.51      4.39 o 
  -3   6   3       96.45       79.63      6.77 o 
  -2   6   3       16.43       17.10      4.07 o 
  -1   6   3      116.81      127.43      6.86 o 
   0   6   3       23.44       16.79      3.03 o 
   1   6   3       21.54       15.96      4.07 o 
   2   6   3       89.91       78.39      6.36 o 
   3   6   3        4.42        3.34      4.25 o 
   4   6   3       12.63       25.01      4.80 o 
   5   6   3       37.13       42.25      6.31 o 
   6   6   3      150.95      175.11      9.65 o 
   7   6   3        0.00        0.73      4.66 o 
   8   6   3       11.23       15.86      6.63 o 
   9   6   3        4.97        3.38      6.49 o 
  10   6   3        5.69        0.00      6.17 o 
  11   6   3        0.13        0.00      6.31 o 
 -12   7   3       20.22       18.24      8.05 o 
 -11   7   3        0.88       -6.67      6.67 o 
 -10   7   3        2.99        9.92      5.71 o 
  -9   7   3      114.04      125.58      9.19 o 
  -8   7   3        0.65       -5.67      5.94 o 
  -7   7   3       96.60       96.04      8.28 o 
  -6   7   3      349.37      333.57     13.05 o 
  -5   7   3       73.08       62.01      6.81 o 
  -4   7   3       98.45       80.08      7.64 o 
  -3   7   3       15.19       19.75      4.25 o 
  -2   7   3       63.04       52.08      6.04 o 
  -1   7   3       40.86       45.13      5.40 o 
   0   7   3        0.14        2.72      5.90 o 
   1   7   3       20.18       16.32      5.07 o 
   2   7   3        3.09       -1.05      5.21 o 
   3   7   3       54.45       53.27      6.58 o 
   4   7   3        1.28        4.07      4.80 o 
   5   7   3       27.59       29.35      5.58 o 
   6   7   3        3.03       -2.01      5.62 o 
   7   7   3       18.98       25.10      6.67 o 
   8   7   3      106.72       92.10      9.79 o 
   9   7   3        0.01        1.42      6.13 o 
  10   7   3        2.54       -7.50      7.50 o 
 -10   8   3        5.43       -5.62      7.18 o 
  -9   8   3       52.48       60.81      8.23 o 
  -8   8   3      120.22      127.60     10.93 o 
  -7   8   3       24.00       20.57      7.22 o 
  -6   8   3        2.98       -4.75      6.72 o 
  -5   8   3       17.82       12.98      6.08 o 
  -4   8   3       16.94        7.77      5.67 o 
  -3   8   3        8.08        9.65      4.30 o 
  -2   8   3        0.57        6.77      3.89 o 
  -1   8   3        0.02       -4.34      4.34 o 
   0   8   3        9.08        4.95      3.99 o 
   1   8   3      119.14      121.29      8.78 o 
   2   8   3        4.12       -3.66      5.53 o 
   3   8   3       14.02       20.07      5.90 o 
   4   8   3        1.53        7.31      5.35 o 
   5   8   3       19.16       31.22      6.72 o 
   6   8   3       26.72       40.37      6.40 o 
   7   8   3        0.00       -6.31      6.81 o 
   8   8   3        5.39       16.27      7.31 o 
  -6   9   3       70.91       79.33      8.87 o 
  -5   9   3        0.13       12.16      5.85 o 
  -4   9   3        2.57       -2.88      6.17 o 
  -3   9   3       25.46       23.96      7.41 o 
  -2   9   3        0.74       -5.58      5.58 o 
  -1   9   3        2.25        2.79      5.67 o 
   0   9   3        3.15       -0.23      4.05 o 
   1   9   3        0.28       -4.21      5.58 o 
   2   9   3       14.70       20.94      6.63 o 
   3   9   3       87.39       86.47     10.56 o 
   4   9   3       29.67       32.37      8.46 o 
 -17   0   4       17.53       -1.01      7.13 o 
 -16   0   4       48.56       62.82      7.59 o 
 -15   0   4        7.74       -1.23      6.08 o 
 -14   0   4      106.20       80.58      8.00 o 
 -13   0   4       26.99       15.27      5.35 o 
 -12   0   4       74.63       82.95      6.13 o 
 -11   0   4        0.13       -3.29      3.29 o 
 -10   0   4       65.52       72.16      5.62 o 
  -9   0   4      863.70      932.23     15.12 o 
  -8   0   4     1269.77     1540.21     18.22 o 
  -7   0   4     1246.63     1403.32     16.21 o 
  -6   0   4     1710.01     1849.04     17.04 o 
  -5   0   4        0.07        1.74      1.42 o 
  -4   0   4       42.07       49.44      2.65 o 
  -3   0   4     2124.82     1939.44     13.93 o 
  -2   0   4      494.74      407.21      6.17 o 
  -1   0   4     2109.83     1925.83     13.11 o 
   0   0   4       95.47       92.86      2.22 o 
   1   0   4      675.32      689.42      8.58 o 
   2   0   4     6576.05     7308.02    127.66 o 
   3   0   4     5437.00     5975.81    124.01 o 
   4   0   4      698.40      809.43     11.73 o 
   5   0   4     1033.66     1107.96     14.84 o 
   6   0   4      264.64      256.86      8.01 o 
   7   0   4      202.67      180.01      7.28 o 
   8   0   4       86.67       89.32      6.08 o 
   9   0   4     1124.90     1013.88     18.94 o 
  10   0   4      757.32      712.18     17.20 o 
  11   0   4       89.35       98.05      8.00 o 
  12   0   4       52.05       58.16      6.90 o 
  13   0   4        7.41       -4.34      5.49 o 
  14   0   4        2.35       -2.83      6.17 o 
 -17   1   4        0.01        0.50      5.35 o 
 -16   1   4        1.14        7.31      5.76 o 
 -15   1   4       16.52       20.80      5.35 o 
 -14   1   4      193.91      170.56     10.07 o 
 -13   1   4      231.97      214.85      9.98 o 
 -12   1   4        1.43       -4.21      4.21 o 
 -11   1   4        2.08       -3.84      3.84 o 
 -10   1   4        4.56       -0.73      3.29 o 
  -9   1   4        2.39        4.25      3.25 o 
  -8   1   4     1466.85     1601.59     18.71 o 
  -7   1   4      686.74      700.36     11.67 o 
  -6   1   4      137.08      147.33      5.26 o 
  -5   1   4      346.22      378.27      7.48 o 
  -4   1   4       13.89       13.21      1.83 o 
  -3   1   4       29.76       25.79      2.20 o 
  -2   1   4     1379.11     1157.82     10.80 o 
  -1   1   4      129.77      119.94      3.62 o 
   0   1   4      985.82     1073.37    164.18 o 
   1   1   4      659.09      780.73      9.49 o 
   2   1   4     1808.13     2088.10     16.54 o 
   3   1   4      649.91      764.12     10.90 o 
   4   1   4     3428.62     4034.48     26.32 o 
   5   1   4      958.02     1112.09     15.01 o 
   6   1   4      115.44      131.11      6.08 o 
   7   1   4       75.86       71.16      5.03 o 
   8   1   4      188.70      203.18      8.69 o 
   9   1   4      272.19      262.34     10.71 o 
  10   1   4     1634.44     1526.31     24.60 o 
  11   1   4      373.37      342.27     13.55 o 
  12   1   4       18.79       27.57      5.90 o 
  13   1   4        7.91       15.77      5.49 o 
  14   1   4        0.99       10.06      5.94 o 
 -17   2   4        1.52       -5.12      6.17 o 
 -16   2   4        0.58        4.21      4.66 o 
 -15   2   4        2.23        1.28      5.21 o 
 -14   2   4       47.74       38.73      6.86 o 
 -13   2   4        3.85        1.42      4.75 o 
 -12   2   4       21.78       30.36      4.94 o 
 -11   2   4        2.89        5.85      3.52 o 
 -10   2   4       44.58       37.17      4.71 o 
  -9   2   4      541.40      535.78     12.29 o 
  -8   2   4        9.06        8.91      2.97 o 
  -7   2   4      581.85      648.08     11.71 o 
  -6   2   4      431.52      459.50      9.45 o 
  -5   2   4        0.36        2.29      1.87 o 
  -4   2   4      111.22       95.28      4.07 o 
  -3   2   4      584.70      576.44      8.92 o 
  -2   2   4     3572.69     3184.32     20.23 o 
  -1   2   4      366.59      341.45      6.70 o 
   0   2   4      441.63      475.17     77.99 o 
   1   2   4      124.14      142.57      4.76 o 
   2   2   4      204.71      230.69      6.23 o 
   3   2   4     1412.83     1754.03     17.35 o 
   4   2   4      538.29      652.25     11.48 o 
   5   2   4       84.93       89.47      5.35 o 
   6   2   4       11.16       14.03      3.29 o 
   7   2   4       42.82       40.05      4.71 o 
   8   2   4       25.91       25.47      4.80 o 
   9   2   4      339.79      315.67     11.68 o 
  10   2   4       81.94       75.87      8.19 o 
  11   2   4        5.58        0.37      6.45 o 
  12   2   4        0.85       -6.35      6.35 o 
  13   2   4        3.57        8.55      6.08 o 
  14   2   4        5.96        4.43      6.45 o 
 -16   3   4        7.91        6.35      5.99 o 
 -15   3   4       12.00       13.44      5.39 o 
 -14   3   4        2.45        3.70      5.39 o 
 -13   3   4      182.90      175.13      9.88 o 
 -12   3   4       20.26       26.84      4.75 o 
 -11   3   4       10.63       15.09      3.98 o 
 -10   3   4       80.08       80.08      6.36 o 
  -9   3   4      128.32      146.84      7.23 o 
  -8   3   4      786.33      814.64     14.84 o 
  -7   3   4       35.34       34.70      3.93 o 
  -6   3   4       26.19       22.45      3.06 o 
  -5   3   4       36.65       34.93      3.43 o 
  -4   3   4     1075.78     1004.05     13.60 o 
  -3   3   4      891.87      841.67     12.16 o 
  -2   3   4     1759.71     1666.14     16.48 o 
  -1   3   4        7.23       11.61      2.51 o 
   0   3   4      830.29      737.76     46.85 o 
   1   3   4      107.99      137.90      5.17 o 
   2   3   4        0.38        3.84      2.15 o 
   3   3   4        0.85        2.83      2.93 o 
   4   3   4      615.95      711.84     12.85 o 
   5   3   4       36.39       35.21      4.57 o 
   6   3   4      130.66      149.23      7.00 o 
   7   3   4       16.80       12.34      4.07 o 
   8   3   4        4.70        6.03      4.57 o 
   9   3   4      715.49      692.88     16.28 o 
  10   3   4       13.79        5.81      5.71 o 
  11   3   4      104.65       97.00      9.15 o 
  12   3   4       44.31       25.47      7.18 o 
  13   3   4       19.96       14.13      6.72 o 
 -15   4   4        0.35       -6.22      6.22 o 
 -14   4   4        0.54        9.65      5.35 o 
 -13   4   4        1.80       -1.60      5.44 o 
 -12   4   4       31.75       30.95      6.63 o 
 -11   4   4      102.31      104.04      7.73 o 
 -10   4   4       62.34       58.80      6.31 o 
  -9   4   4       93.11      101.71      6.91 o 
  -8   4   4      111.25      134.75      6.95 o 
  -7   4   4      319.57      347.15     10.17 o 
  -6   4   4      221.43      211.34      8.01 o 
  -5   4   4      347.51      349.58      9.71 o 
  -4   4   4      443.40      424.81     10.13 o 
  -3   4   4     2155.79     2033.74     20.79 o 
  -2   4   4      366.62      320.60      8.62 o 
  -1   4   4     1858.56     1629.75     18.62 o 
   0   4   4      901.55      818.37     61.05 o 
   1   4   4       49.40       59.45      4.48 o 
   2   4   4        7.67       11.43      3.15 o 
   3   4   4       73.18       81.31      5.35 o 
   4   4   4       38.56       38.59      4.66 o 
   5   4   4        3.58       11.70      3.57 o 
   6   4   4        0.19       -1.69      4.11 o 
   7   4   4      259.10      273.35     10.39 o 
   8   4   4        3.90        2.33      5.03 o 
   9   4   4       19.41       30.58      6.63 o 
  10   4   4        0.08       -1.19      5.53 o 
  11   4   4       59.74       58.94      7.64 o 
  12   4   4       29.58       18.84      6.90 o 
  13   4   4       21.68       20.89      7.73 o 
 -14   5   4        0.03       -6.54      6.54 o 
 -13   5   4       48.77       51.57      7.45 o 
 -12   5   4       11.18       17.60      5.94 o 
 -11   5   4       10.60        4.16      5.67 o 
 -10   5   4        0.03        3.89      5.17 o 
  -9   5   4       82.17       78.84      7.00 o 
  -8   5   4      180.75      174.87      8.56 o 
  -7   5   4       20.94       17.05      4.98 o 
  -6   5   4       78.98       89.09      6.13 o 
  -5   5   4       18.91       23.91      4.16 o 
  -4   5   4        0.01       -4.02      4.02 o 
  -3   5   4       24.41       25.19      4.39 o 
  -2   5   4       16.40       15.50      3.84 o 
  -1   5   4       42.27       32.78      4.53 o 
   0   5   4      244.42      248.55      6.28 o 
   1   5   4      134.72      125.03      7.09 o 
   2   5   4       42.25       46.68      5.35 o 
   3   5   4        5.94       -2.15      3.84 o 
   4   5   4       20.23       28.48      4.21 o 
   5   5   4       45.98       55.74      5.90 o 
   6   5   4      127.03      133.84      8.69 o 
   7   5   4      180.89      208.03     10.25 o 
   8   5   4      359.21      367.93     13.69 o 
   9   5   4      212.21      213.85     11.67 o 
  10   5   4       25.49       25.19      6.67 o 
  11   5   4        1.14       10.10      5.71 o 
  12   5   4        0.52       -1.97      6.81 o 
 -13   6   4       17.16       15.50      7.45 o 
 -12   6   4       85.76       91.55      9.47 o 
 -11   6   4       53.85       57.34      7.59 o 
 -10   6   4      145.52      151.13      9.83 o 
  -9   6   4       22.20       28.89      5.26 o 
  -8   6   4       67.88       77.96      6.63 o 
  -7   6   4      211.77      209.94      9.98 o 
  -6   6   4       11.53       11.89      4.85 o 
  -5   6   4      274.51      237.94     10.25 o 
  -4   6   4      115.89      106.30      6.86 o 
  -3   6   4       80.15       76.14      6.59 o 
  -2   6   4        0.33       -1.46      3.61 o 
  -1   6   4        0.10        0.87      3.47 o 
   0   6   4       33.88       38.87      9.58 o 
   1   6   4        3.83        0.00      3.98 o 
   2   6   4       17.00       13.99      5.35 o 
   3   6   4       85.70       96.72      6.77 o 
   4   6   4        7.19       12.85      4.39 o 
   5   6   4        9.36        7.95      5.44 o 
   6   6   4       54.46       62.55      6.95 o 
   7   6   4        0.28       -4.25      5.71 o 
   8   6   4       80.16       97.90      8.73 o 
   9   6   4        2.33        2.65      5.39 o 
  10   6   4        2.43       -2.38      5.67 o 
  11   6   4       16.84        0.50      7.82 o 
 -12   7   4        5.97        5.53      7.18 o 
 -11   7   4        0.68       -3.34      6.58 o 
 -10   7   4        6.30        1.37      6.49 o 
  -9   7   4       16.77       17.10      6.17 o 
  -8   7   4        0.43       15.09      4.71 o 
  -7   7   4       36.02       41.70      6.17 o 
  -6   7   4       33.78       34.47      6.35 o 
  -5   7   4        9.91       12.34      5.67 o 
  -4   7   4       95.79       87.30      7.41 o 
  -3   7   4       71.30       63.47      7.00 o 
  -2   7   4       14.73       17.83      4.66 o 
  -1   7   4        0.07       -3.75      4.30 o 
   0   7   4       91.98       85.55      5.32 o 
   1   7   4       15.30       15.04      5.49 o 
   2   7   4      108.26      104.27      7.87 o 
   3   7   4       36.84       35.07      6.77 o 
   4   7   4        7.54        4.21      5.85 o 
   5   7   4        5.70       11.20      5.76 o 
   6   7   4      112.07      131.85      9.83 o 
   7   7   4      132.19      148.00     11.07 o 
   8   7   4       61.05       58.57      8.96 o 
   9   7   4        0.84       -1.97      6.31 o 
 -10   8   4       10.31        2.56      7.27 o 
  -9   8   4        0.89       11.70      6.08 o 
  -8   8   4        9.18       12.62      5.99 o 
  -7   8   4        0.74       -5.76      5.76 o 
  -6   8   4       11.88       15.63      6.58 o 
  -5   8   4       97.58       84.28      7.87 o 
  -4   8   4       10.16        6.22      6.31 o 
  -3   8   4        0.00       -2.06      5.03 o 
  -2   8   4        2.17        6.86      4.62 o 
  -1   8   4        0.09       -3.25      4.62 o 
   0   8   4        5.03        4.83      3.53 o 
   1   8   4        7.98       14.40      5.76 o 
   2   8   4        9.83       21.35      6.03 o 
   3   8   4       23.25       26.20      7.13 o 
   4   8   4       25.37       24.37      7.22 o 
   5   8   4       11.95       15.18      6.49 o 
   6   8   4       18.17       22.45      8.27 o 
   7   8   4        0.41       -6.90      6.90 o 
  -6   9   4       40.19       46.18      7.91 o 
  -5   9   4       30.54       35.34      8.41 o 
  -4   9   4        0.20        1.92      6.08 o 
  -3   9   4        0.24       10.47      5.03 o 
  -2   9   4        0.39        5.21      5.17 o 
  -1   9   4        0.01        2.83      5.90 o 
   0   9   4       19.26       22.48      4.53 o 
   1   9   4        2.94        6.22      6.22 o 
   2   9   4       81.20       67.13      9.97 o 
   3   9   4       22.40       25.83      8.23 o 
   4   9   4       30.00       23.96      8.73 o 
 -17   1   5        1.29        5.44      5.39 o 
 -16   1   5       24.04       11.79      6.40 o 
 -15   1   5       94.84       79.48      8.28 o 
 -14   1   5        0.94        6.81      4.98 o 
 -13   1   5      107.37       73.40      7.64 o 
 -12   1   5        0.28       -2.47      4.16 o 
 -11   1   5      190.40      158.60      8.33 o 
 -10   1   5        3.41       -3.02      3.66 o 
  -9   1   5      146.22      136.53      6.54 o 
  -8   1   5       26.65       32.55      3.61 o 
  -7   1   5      159.94      168.02      5.95 o 
  -6   1   5       98.26       95.30      4.48 o 
  -5   1   5      692.02      672.80     10.31 o 
  -4   1   5      312.08      270.66      6.33 o 
  -3   1   5      829.91      711.22      9.60 o 
  -2   1   5      148.19      119.65      4.12 o 
  -1   1   5       89.88       77.15      3.34 o 
   0   1   5       29.40       32.04      1.77 o 
   1   1   5        7.14       11.89      2.06 o 
   2   1   5        0.02        0.87      2.29 o 
   3   1   5       73.53       62.30      4.39 o 
   4   1   5       19.56       11.61      3.06 o 
   5   1   5      180.66      159.55      6.68 o 
   6   1   5        3.51        2.56      2.88 o 
   7   1   5        5.85        5.94      3.34 o 
   8   1   5       99.77      100.39      6.81 o 
   9   1   5      329.94      299.62     11.58 o 
  10   1   5       50.89       44.44      7.27 o 
  11   1   5      143.39      146.64      9.70 o 
  12   1   5       10.38       21.94      5.90 o 
  13   1   5       93.43       79.34      9.24 o 
  14   1   5        3.80        1.01      7.31 o 
 -17   2   5        0.12        3.02      5.67 o 
 -16   2   5        4.60       12.53      5.39 o 
 -15   2   5       39.92       44.71      6.72 o 
 -14   2   5       34.65       40.87      5.99 o 
 -13   2   5       15.88       15.27      5.44 o 
 -12   2   5        4.56        5.17      4.07 o 
 -11   2   5       10.97       12.34      3.66 o 
 -10   2   5      118.30      125.38      6.82 o 
  -9   2   5       80.05       86.16      5.63 o 
  -8   2   5      854.24      908.33     14.89 o 
  -7   2   5       66.85       74.00      4.85 o 
  -6   2   5       31.73       33.01      3.15 o 
  -5   2   5      404.35      425.38      8.85 o 
  -4   2   5        3.02        4.94      1.83 o 
  -3   2   5      198.84      202.57      5.82 o 
  -2   2   5      245.67      254.55      6.28 o 
  -1   2   5       83.59       87.75      3.93 o 
   0   2   5      125.10      144.35     25.29 o 
   1   2   5       19.69       19.89      2.74 o 
   2   2   5     2571.38     3371.63     23.99 o 
   3   2   5      293.72      357.45      8.70 o 
   4   2   5      334.13      368.43      9.21 o 
   5   2   5      422.92      508.10     11.18 o 
   6   2   5       98.04      110.87      6.27 o 
   7   2   5      118.29      134.02      6.86 o 
   8   2   5      159.94      164.38      8.14 o 
   9   2   5      111.93      116.17      7.87 o 
  10   2   5       81.94       78.29      7.73 o 
  11   2   5       94.43      102.02      8.41 o 
  12   2   5       30.06       20.80      7.04 o 
  13   2   5        7.78        9.92      6.40 o 
 -16   3   5        0.47        0.00      5.94 o 
 -15   3   5        8.24       -2.24      6.22 o 
 -14   3   5       19.92       10.65      5.71 o 
 -13   3   5       21.16       24.78      5.44 o 
 -12   3   5      107.84      107.80      7.87 o 
 -11   3   5        0.19        1.55      4.48 o 
 -10   3   5        2.03        3.75      3.79 o 
  -9   3   5       34.18       30.82      4.80 o 
  -8   3   5       52.46       54.05      4.80 o 
  -7   3   5      296.60      296.28      8.98 o 
  -6   3   5      143.33      126.47      5.86 o 
  -5   3   5      762.62      709.42     12.37 o 
  -4   3   5      119.46      108.67      5.22 o 
  -3   3   5     1589.72     1415.73     16.30 o 
  -2   3   5      169.45      161.22      5.91 o 
  -1   3   5      195.21      157.27      5.77 o 
   0   3   5        7.78        7.84      1.76 o 
   1   3   5       80.71       80.92      4.67 o 
   2   3   5       27.41       22.72      3.29 o 
   3   3   5      509.89      544.81     11.42 o 
   4   3   5      151.67      150.22      7.00 o 
   5   3   5      162.75      164.77      7.23 o 
   6   3   5        6.91        5.62      3.52 o 
   7   3   5       78.47       83.41      6.27 o 
   8   3   5       18.26       18.29      5.44 o 
   9   3   5        0.69        2.79      4.66 o 
  10   3   5       22.92       31.41      6.54 o 
  11   3   5       10.89       10.01      6.63 o 
  12   3   5       25.49       16.78      7.13 o 
  13   3   5       33.14       31.55      7.86 o 
 -15   4   5        0.35        2.38      5.53 o 
 -14   4   5        1.86        1.74      5.12 o 
 -13   4   5        0.63       -5.62      5.62 o 
 -12   4   5        4.76        2.24      4.57 o 
 -11   4   5       28.43       25.51      5.76 o 
 -10   4   5       91.71       77.06      7.13 o 
  -9   4   5      242.97      224.68      9.75 o 
  -8   4   5      114.03      112.61      6.86 o 
  -7   4   5      315.62      319.88     10.08 o 
  -6   4   5      105.94      104.02      6.04 o 
  -5   4   5        6.89        9.69      3.29 o 
  -4   4   5       48.77       56.02      4.76 o 
  -3   4   5       77.25       67.23      4.94 o 
  -2   4   5      118.83      108.98      5.81 o 
  -1   4   5      952.78      809.96     13.71 o 
   0   4   5      664.21      594.74     29.91 o 
   1   4   5       78.18       89.09      5.63 o 
   2   4   5      287.91      329.86      9.25 o 
   3   4   5      110.86      116.05      6.45 o 
   4   4   5       22.17       23.00      4.30 o 
   5   4   5        1.29       -2.24      3.75 o 
   6   4   5       91.07       69.15      6.36 o 
   7   4   5       20.96       20.39      5.49 o 
   8   4   5       33.11       31.18      6.63 o 
   9   4   5       60.14       69.82      7.73 o 
  10   4   5        0.40        6.58      5.39 o 
  11   4   5       70.88       77.00      8.41 o 
  12   4   5       14.20       18.79      6.81 o 
 -15   5   5        0.03       -4.07      6.67 o 
 -14   5   5        7.13        5.67      5.81 o 
 -13   5   5        1.40        9.69      5.85 o 
 -12   5   5      162.50      177.03     10.43 o 
 -11   5   5       55.24       73.61      7.41 o 
 -10   5   5       16.84        3.93      5.99 o 
  -9   5   5       91.57       70.24      7.23 o 
  -8   5   5       73.20       80.57      6.13 o 
  -7   5   5       14.14        9.42      4.34 o 
  -6   5   5       84.96       82.73      6.08 o 
  -5   5   5       21.11       21.12      3.66 o 
  -4   5   5      278.31      259.23      9.16 o 
  -3   5   5       18.66       22.90      4.34 o 
  -2   5   5       34.03       23.68      4.21 o 
  -1   5   5      601.16      509.06     12.25 o 
   0   5   5      288.05      261.95     10.10 o 
   1   5   5      359.23      372.44     11.13 o 
   2   5   5      149.61      174.26      7.87 o 
   3   5   5        0.21        4.53      3.38 o 
   4   5   5       37.17       58.11      5.26 o 
   5   5   5       20.83       26.24      5.07 o 
   6   5   5        8.42       11.79      5.03 o 
   7   5   5        2.55       -5.76      5.76 o 
   8   5   5       40.15       34.06      7.22 o 
   9   5   5       11.51       12.07      5.76 o 
  10   5   5       14.63       15.18      6.63 o 
  11   5   5       27.49       31.22      7.86 o 
 -13   6   5       36.65       54.18      7.91 o 
 -12   6   5        0.11       -3.15      6.63 o 
 -11   6   5       49.71       46.82      6.77 o 
 -10   6   5      222.60      214.50     11.85 o 
  -9   6   5        6.10        3.79      5.67 o 
  -8   6   5       17.53       24.00      4.75 o 
  -7   6   5       77.80       80.53      7.04 o 
  -6   6   5        1.55       -0.32      4.53 o 
  -5   6   5      111.09      108.17      7.78 o 
  -4   6   5        7.56        4.62      4.21 o 
  -3   6   5       82.19       75.50      6.36 o 
  -2   6   5      127.17      108.23      6.95 o 
  -1   6   5       37.11       40.55      4.98 o 
   0   6   5      417.81      390.85     18.71 o 
   1   6   5       11.99       13.26      4.34 o 
   2   6   5        0.56       -2.83      4.30 o 
   3   6   5       23.47       22.40      5.12 o 
   4   6   5       61.41       70.28      6.81 o 
   5   6   5       61.82       61.96      7.45 o 
   6   6   5        7.88        9.19      5.85 o 
   7   6   5      153.34      184.70     10.98 o 
   8   6   5       39.16       21.99      7.73 o 
   9   6   5        1.51        0.00      6.35 o 
  10   6   5        9.87       10.79      6.77 o 
 -12   7   5       45.12       40.37      9.37 o 
 -11   7   5        0.00       -3.34      6.49 o 
 -10   7   5       20.10       24.00      6.81 o 
  -9   7   5       36.37       32.28      6.86 o 
  -8   7   5        3.90        7.41      4.85 o 
  -7   7   5        2.05       10.24      5.17 o 
  -6   7   5       10.01       15.22      5.39 o 
  -5   7   5       94.03       86.07      8.28 o 
  -4   7   5        0.48        6.49      4.43 o 
  -3   7   5        1.96        2.47      4.21 o 
  -2   7   5        8.33       13.76      4.43 o 
  -1   7   5        7.25        9.87      5.30 o 
   0   7   5        4.07       -1.33      3.93 o 
   1   7   5        1.62       12.34      5.07 o 
   2   7   5      371.06      384.98     13.87 o 
   3   7   5      117.42      135.29      9.06 o 
   4   7   5       33.08       34.20      6.72 o 
   5   7   5       39.71       30.31      7.27 o 
   6   7   5       11.70       17.83      7.31 o 
   7   7   5        0.05       10.06      5.81 o 
   8   7   5        8.64        8.23      7.09 o 
  -9   8   5        2.30        5.90      5.49 o 
  -8   8   5       37.80       27.75      7.09 o 
  -7   8   5       91.62       93.15      9.05 o 
  -6   8   5        4.05        4.85      6.35 o 
  -5   8   5       11.35       16.78      6.08 o 
  -4   8   5       64.84       55.69      7.45 o 
  -3   8   5       14.52        8.73      5.62 o 
  -2   8   5        1.93       -2.06      5.39 o 
  -1   8   5        0.89        6.22      4.57 o 
   0   8   5        0.49       -2.11      4.80 o 
   1   8   5        7.08       13.53      5.81 o 
   2   8   5       33.74       33.24      6.67 o 
   3   8   5       94.28      109.11      9.74 o 
   4   8   5       92.18      122.23      9.92 o 
   5   8   5       41.92       31.82      9.01 o 
   6   8   5       52.84       57.84      9.33 o 
  -6   9   5       21.14       30.45      7.27 o 
  -5   9   5       50.67       44.26      8.50 o 
  -4   9   5        3.40       -5.39      6.45 o 
  -3   9   5        0.68       -0.96      5.53 o 
  -2   9   5        3.41        6.72      6.03 o 
  -1   9   5        1.40        3.84      5.58 o 
   0   9   5        0.31        1.97      4.13 o 
   1   9   5       15.61       22.08      7.18 o 
   2   9   5       36.87       47.41      8.28 o 
 -17   0   6        4.68        4.39      5.44 o 
 -16   0   6       14.56       24.18      5.99 o 
 -15   0   6       12.63        6.17      5.26 o 
 -14   0   6        1.10        7.86      5.39 o 
 -13   0   6       28.04       32.69      5.90 o 
 -12   0   6       27.81       24.14      4.21 o 
 -11   0   6        2.47        1.14      3.75 o 
 -10   0   6      208.83      251.08      9.11 o 
  -9   0   6      211.72      211.66      7.92 o 
  -8   0   6       67.77       61.37      4.80 o 
  -7   0   6      179.26      230.38      7.19 o 
  -6   0   6      764.60      780.29     11.96 o 
  -5   0   6      190.69      203.91      5.91 o 
  -4   0   6      867.09      792.30     11.06 o 
  -3   0   6    10130.81     8908.76    152.10 o 
  -2   0   6      651.87      538.62      8.88 o 
  -1   0   6        0.55        0.41      1.74 o 
   0   0   6      355.83      378.65      7.64 o 
   1   0   6      208.77      248.41      6.50 o 
   2   0   6       97.68       99.60      4.71 o 
   3   0   6     5264.74     6492.90     35.35 o 
   4   0   6        5.86       10.10      2.93 o 
   5   0   6       59.29       82.18      5.08 o 
   6   0   6       80.06       80.49      5.17 o 
   7   0   6        3.38        3.84      3.61 o 
   8   0   6      101.55       89.05      6.63 o 
   9   0   6      366.89      325.30     12.46 o 
  10   0   6        9.02       11.79      5.44 o 
  11   0   6        0.53        8.91      5.21 o 
  12   0   6        1.59       -5.76      5.76 o 
  13   0   6        0.00        1.92      5.99 o 
 -17   1   6        1.42       -3.43      5.99 o 
 -16   1   6       18.80       19.89      5.99 o 
 -15   1   6       39.38       29.40      6.72 o 
 -14   1   6      494.29      451.23     15.21 o 
 -13   1   6        0.21        3.79      4.30 o 
 -12   1   6       39.96       47.32      5.72 o 
 -11   1   6       58.24       49.20      5.40 o 
 -10   1   6      373.59      377.15     11.04 o 
  -9   1   6       25.39       27.71      3.84 o 
  -8   1   6       37.74       44.99      4.25 o 
  -7   1   6      294.51      285.22      8.15 o 
  -6   1   6      131.66      145.98      5.72 o 
  -5   1   6      394.35      405.57      8.44 o 
  -4   1   6       12.52        7.04      2.33 o 
  -3   1   6        9.64       16.82      2.47 o 
  -2   1   6      235.04      214.57      5.73 o 
  -1   1   6       90.50       74.21      3.61 o 
   0   1   6        0.84        2.95      1.14 o 
   1   1   6      879.45     1051.44     13.22 o 
   2   1   6      320.48      416.51      9.03 o 
   3   1   6     2790.29     3404.56     25.80 o 
   4   1   6        1.67       -1.87      3.20 o 
   5   1   6        0.06        1.37      2.79 o 
   6   1   6        0.95       -2.56      3.20 o 
   7   1   6        0.28       -0.27      3.47 o 
   8   1   6      103.97      107.62      7.32 o 
   9   1   6      120.71       99.66      8.05 o 
  10   1   6      280.08      253.28     11.95 o 
  11   1   6       19.14       11.02      6.67 o 
  12   1   6        1.18       -2.65      5.67 o 
  13   1   6        0.95       -6.81      6.81 o 
 -17   2   6        0.00       -5.94      5.94 o 
 -16   2   6        0.01        0.46      5.71 o 
 -15   2   6        6.94        4.66      5.71 o 
 -14   2   6        0.78       -5.49      5.49 o 
 -13   2   6        3.26        3.57      4.66 o 
 -12   2   6        3.61        5.53      4.07 o 
 -11   2   6        0.17        2.38      3.93 o 
 -10   2   6        0.38        0.00      3.93 o 
  -9   2   6      113.33      115.14      6.40 o 
  -8   2   6       59.03       64.11      4.89 o 
  -7   2   6      679.14      627.29     12.17 o 
  -6   2   6       20.82       23.41      3.15 o 
  -5   2   6       34.08       38.32      3.29 o 
  -4   2   6      212.02      207.99      6.46 o 
  -3   2   6     1865.86     1772.98     17.46 o 
  -2   2   6      469.87      438.44      8.86 o 
  -1   2   6     1445.86     1321.40     15.09 o 
   0   2   6       19.11       20.20      3.52 o 
   1   2   6      321.50      426.49      9.07 o 
   2   2   6     1166.64     1436.80     17.01 o 
   3   2   6      119.94      154.87      6.45 o 
   4   2   6      411.86      456.27     10.86 o 
   5   2   6        7.89        8.50      3.47 o 
   6   2   6       42.72       48.15      5.17 o 
   7   2   6        2.83        5.58      3.89 o 
   8   2   6      101.21       99.52      7.00 o 
   9   2   6        4.92        5.99      5.53 o 
  10   2   6      281.35      248.06     12.13 o 
  11   2   6        1.18       -0.41      6.08 o 
  12   2   6        0.06       -2.29      6.26 o 
  13   2   6        0.73        3.98      6.26 o 
 -16   3   6        2.96        1.92      6.13 o 
 -15   3   6       10.89       11.61      5.62 o 
 -14   3   6       26.01       16.41      6.26 o 
 -13   3   6        7.12        7.95      5.21 o 
 -12   3   6       11.34       12.16      5.17 o 
 -11   3   6       39.15       30.95      5.35 o 
 -10   3   6      415.77      452.38     12.83 o 
  -9   3   6       11.99       12.66      4.11 o 
  -8   3   6      202.68      171.99      7.78 o 
  -7   3   6        0.06       -3.02      3.02 o 
  -6   3   6        0.30       -0.23      2.79 o 
  -5   3   6       22.25       21.99      3.29 o 
  -4   3   6      224.86      241.57      7.37 o 
  -3   3   6     1108.49     1073.79     15.07 o 
  -2   3   6     1477.46     1437.14     17.24 o 
  -1   3   6       95.15       95.38      4.80 o 
   0   3   6      203.82      221.82     34.08 o 
   1   3   6      804.73      943.90     14.30 o 
   2   3   6      261.02      281.03      8.52 o 
   3   3   6      231.23      287.95      8.93 o 
   4   3   6       36.74       44.49      4.85 o 
   5   3   6      181.17      229.84      8.51 o 
   6   3   6        4.26        2.33      4.21 o 
   7   3   6      162.61      142.78      8.23 o 
   8   3   6        0.16       -3.75      5.21 o 
   9   3   6      319.76      295.07     12.54 o 
  10   3   6        3.23        0.00      5.90 o 
  11   3   6        7.03       -2.19      6.49 o 
  12   3   6        0.57       -6.58      6.58 o 
 -15   4   6        5.93       11.38      5.67 o 
 -14   4   6        2.39        3.93      5.21 o 
 -13   4   6      100.04      109.66      9.05 o 
 -12   4   6        0.00        2.24      4.89 o 
 -11   4   6       74.06       72.11      7.23 o 
 -10   4   6      150.44      156.45      9.19 o 
  -9   4   6      357.50      341.77     11.49 o 
  -8   4   6       80.55       75.69      6.40 o 
  -7   4   6       27.08       26.29      4.25 o 
  -6   4   6        0.53       -0.73      3.34 o 
  -5   4   6      241.36      248.40      8.42 o 
  -4   4   6      303.26      276.13      8.89 o 
  -3   4   6     1381.89     1311.11     18.26 o 
  -2   4   6       20.02       17.42      3.93 o 
  -1   4   6       13.45       13.53      3.61 o 
   0   4   6        5.71        5.69      2.21 o 
   1   4   6       17.78       17.83      3.57 o 
   2   4   6      133.08      171.65      7.41 o 
   3   4   6       16.19       13.53      4.39 o 
   4   4   6        2.67       -3.34      3.66 o 
   5   4   6        5.32       12.16      4.25 o 
   6   4   6      157.58      160.21      8.51 o 
   7   4   6       28.02       29.63      6.17 o 
   8   4   6      207.49      187.82     10.34 o 
   9   4   6        0.39       -6.26      6.26 o 
  10   4   6       43.45       35.98      6.86 o 
  11   4   6        5.02       10.29      6.26 o 
  12   4   6        0.06        3.52      6.90 o 
 -15   5   6        5.46        7.63      6.77 o 
 -14   5   6        2.66       14.72      5.81 o 
 -13   5   6        0.83        7.95      5.39 o 
 -12   5   6        4.12        4.11      5.94 o 
 -11   5   6       77.79       75.50      8.14 o 
 -10   5   6      190.72      192.66     10.48 o 
  -9   5   6       12.33       13.21      4.94 o 
  -8   5   6       99.81       90.65      7.18 o 
  -7   5   6      116.47      107.99      7.32 o 
  -6   5   6       72.10       71.84      5.81 o 
  -5   5   6       63.25       69.37      5.72 o 
  -4   5   6      246.39      250.25      9.48 o 
  -3   5   6        6.66        2.10      4.02 o 
  -2   5   6      531.49      490.08     12.65 o 
  -1   5   6      135.25      115.05      6.91 o 
   0   5   6        8.37        6.54      2.66 o 
   1   5   6       27.37       37.26      5.03 o 
   2   5   6        2.41        5.17      3.57 o 
   3   5   6      177.51      182.01      8.56 o 
   4   5   6        0.02       -1.60      4.57 o 
   5   5   6       44.66       41.93      6.45 o 
   6   5   6        2.20        7.50      4.25 o 
   7   5   6       43.25       38.54      7.00 o 
   8   5   6       19.53       22.04      6.63 o 
   9   5   6        0.13        4.80      5.76 o 
  10   5   6        5.30        5.62      6.31 o 
  11   5   6        1.07       -6.35      6.35 o 
 -13   6   6        7.43        4.39      8.09 o 
 -12   6   6       46.57       64.79      8.32 o 
 -11   6   6        0.22        0.00      6.22 o 
 -10   6   6       26.54       28.76      6.35 o 
  -9   6   6        0.00       -3.84      5.35 o 
  -8   6   6       70.42       68.59      7.41 o 
  -7   6   6      201.49      218.39     10.11 o 
  -6   6   6        1.87        7.73      3.84 o 
  -5   6   6        1.41        4.57      4.30 o 
  -4   6   6       24.72       20.30      5.03 o 
  -3   6   6       64.89       73.12      6.36 o 
  -2   6   6      187.95      163.21      8.65 o 
  -1   6   6        3.58       -3.75      4.57 o 
   0   6   6       57.40       58.30      4.36 o 
   1   6   6       21.84       18.10      4.66 o 
   2   6   6      141.88      145.87      8.74 o 
   3   6   6        8.01       14.54      5.30 o 
   4   6   6        2.91       11.25      4.25 o 
   5   6   6       10.87       16.37      5.62 o 
   6   6   6      100.49      115.38      9.05 o 
   7   6   6       60.35       68.95      8.96 o 
   8   6   6        0.31        2.70      6.26 o 
   9   6   6        3.16       -6.49      6.49 o 
 -12   7   6       41.72       55.32      8.28 o 
 -11   7   6        8.66       17.78      6.35 o 
 -10   7   6        0.26        4.57      5.07 o 
  -9   7   6        0.07       -5.62      5.62 o 
  -8   7   6       11.09       10.42      6.17 o 
  -7   7   6       15.49       18.06      6.40 o 
  -6   7   6       24.25       17.51      6.49 o 
  -5   7   6       37.42       35.98      6.68 o 
  -4   7   6       30.21       26.75      5.76 o 
  -3   7   6       36.77       33.01      6.40 o 
  -2   7   6        2.96       -4.75      4.75 o 
  -1   7   6       16.64       20.85      5.03 o 
   0   7   6      111.44      115.14     10.59 o 
   1   7   6       73.47       72.84      7.91 o 
   2   7   6       45.07       47.60      7.27 o 
   3   7   6        0.39       -1.60      6.22 o 
   4   7   6        2.47        8.73      5.35 o 
   5   7   6       24.96       20.34      7.04 o 
   6   7   6        4.34       18.61      6.17 o 
   7   7   6       27.37       43.89      7.77 o 
   8   7   6        0.05       -0.50      6.63 o 
  -9   8   6        0.19       -6.45      6.45 o 
  -8   8   6        0.05        3.84      5.76 o 
  -7   8   6        6.17       18.01      5.35 o 
  -6   8   6       15.42       33.65      7.27 o 
  -5   8   6       38.25       34.66      7.22 o 
  -4   8   6        0.03       -2.61      5.81 o 
  -3   8   6        2.41        3.43      5.67 o 
  -2   8   6        2.75        2.15      4.85 o 
  -1   8   6        9.57       15.77      5.71 o 
   0   8   6       54.30       55.03      5.30 o 
   1   8   6       52.67       55.14      7.68 o 
   2   8   6       36.00       46.50      7.77 o 
   3   8   6       50.05       52.85      8.14 o 
   4   8   6        3.51        4.25      6.31 o 
   5   8   6       18.83       20.66      7.22 o 
  -5   9   6       10.53        9.60      7.95 o 
  -4   9   6       15.36        7.50      7.59 o 
  -3   9   6        8.31        1.01      6.99 o 
  -2   9   6        1.46        7.91      5.85 o 
  -1   9   6        0.00       -5.94      5.94 o 
   0   9   6        0.74       -4.33      4.33 o 
   1   9   6        4.23       13.12      7.04 o 
 -17   1   7       24.75       35.98      7.63 o 
 -16   1   7       13.93       11.34      6.31 o 
 -15   1   7       10.92        7.50      6.03 o 
 -14   1   7       39.41       45.81      6.63 o 
 -13   1   7       76.85       67.77      7.04 o 
 -12   1   7        2.12        1.60      4.25 o 
 -11   1   7        1.40       -1.46      4.25 o 
 -10   1   7       35.39       42.25      4.71 o 
  -9   1   7       39.80       37.54      4.53 o 
  -8   1   7       10.20       13.03      2.97 o 
  -7   1   7       61.20       53.92      4.07 o 
  -6   1   7      394.24      412.94      9.35 o 
  -5   1   7      569.83      570.86     10.47 o 
  -4   1   7      213.46      205.11      6.32 o 
  -3   1   7       90.70       72.97      4.30 o 
  -2   1   7       46.03       43.72      3.43 o 
  -1   1   7      152.04      135.76      5.22 o 
   0   1   7       50.81       53.97      5.51 o 
   1   1   7        7.26       11.34      2.61 o 
   2   1   7       68.12       64.71      4.76 o 
   3   1   7        7.84        6.13      3.70 o 
   4   1   7      563.60      596.53     12.48 o 
   5   1   7        4.82       -1.01      3.66 o 
   6   1   7        8.32        8.59      4.21 o 
   7   1   7        0.45        2.74      4.11 o 
   8   1   7      263.57      243.86     10.80 o 
   9   1   7        0.91       12.75      4.98 o 
  10   1   7       29.43       22.72      6.81 o 
  11   1   7       20.61       24.32      5.85 o 
  12   1   7        2.41        1.87      5.85 o 
 -17   2   7       18.73       15.63      6.81 o 
 -16   2   7        3.99        6.03      5.81 o 
 -15   2   7        3.69        0.00      5.53 o 
 -14   2   7        0.70       -3.15      5.44 o 
 -13   2   7       25.56       30.72      5.81 o 
 -12   2   7       28.31       24.87      4.71 o 
 -11   2   7        0.91       -4.94      4.94 o 
 -10   2   7      437.51      436.94     12.42 o 
  -9   2   7        7.40        6.67      3.70 o 
  -8   2   7      268.79      275.05      9.02 o 
  -7   2   7        0.63        1.33      2.56 o 
  -6   2   7        0.65        0.41      2.56 o 
  -5   2   7      575.25      579.91     11.15 o 
  -4   2   7       40.12       39.19      3.89 o 
  -3   2   7      100.04       79.65      4.57 o 
  -2   2   7      493.82      402.95      9.27 o 
  -1   2   7      314.23      275.81      7.88 o 
   0   2   7       27.76       24.57      6.61 o 
   1   2   7       13.75       16.87      3.02 o 
   2   2   7      158.11      167.90      6.73 o 
   3   2   7        0.03        2.70      3.34 o 
   4   2   7      202.43      223.48      8.24 o 
   5   2   7        5.03        1.60      3.79 o 
   6   2   7        6.97        8.46      4.16 o 
   7   2   7      262.89      258.42     10.30 o 
   8   2   7        1.60        9.37      4.75 o 
   9   2   7       16.53        4.53      6.58 o 
  10   2   7        0.40       -4.53      5.71 o 
  11   2   7       17.27       12.48      7.13 o 
  12   2   7        2.45        4.34      6.95 o 
 -16   3   7        0.56        3.38      5.49 o 
 -15   3   7        2.55        4.94      5.81 o 
 -14   3   7        1.57        0.82      5.21 o 
 -13   3   7      115.99      115.80      8.96 o 
 -12   3   7      296.99      327.83     12.04 o 
 -11   3   7      100.84       97.96      8.14 o 
 -10   3   7      433.75      406.82     12.37 o 
  -9   3   7      132.66      119.53      7.32 o 
  -8   3   7      120.05      119.07      6.72 o 
  -7   3   7       25.80       26.11      3.98 o 
  -6   3   7      432.96      395.85     10.31 o 
  -5   3   7      122.32      158.02      6.86 o 
  -4   3   7       36.26       43.57      4.25 o 
  -3   3   7      301.30      327.25      9.02 o 
  -2   3   7      678.14      599.62     11.85 o 
  -1   3   7      121.66      125.95      5.86 o 
   0   3   7       44.07       43.31      7.11 o 
   1   3   7       16.38       18.38      3.79 o 
   2   3   7       88.50      107.30      6.08 o 
   3   3   7        2.98        5.26      3.66 o 
   4   3   7       52.05       51.76      5.72 o 
   5   3   7        8.64        8.09      3.98 o 
   6   3   7       45.61       45.31      6.04 o 
   7   3   7       20.81       34.88      5.26 o 
   8   3   7       13.33       15.04      5.39 o 
   9   3   7      141.26      126.88     10.11 o 
  10   3   7      109.16      100.38      9.15 o 
  11   3   7       26.12       24.23      7.86 o 
  12   3   7      139.92      158.34     11.66 o 
 -15   4   7       15.29       22.35      7.09 o 
 -14   4   7       17.94       15.45      6.31 o 
 -13   4   7        0.01        0.41      5.35 o 
 -12   4   7       43.68       42.29      6.90 o 
 -11   4   7        0.24        2.47      4.71 o 
 -10   4   7       35.52       36.03      5.72 o 
  -9   4   7       39.95       35.21      5.76 o 
  -8   4   7       54.95       50.76      5.58 o 
  -7   4   7       75.26       74.72      5.76 o 
  -6   4   7        1.45        1.55      3.66 o 
  -5   4   7        0.30       -2.97      2.97 o 
  -4   4   7        1.92        3.66      2.93 o 
  -3   4   7       57.06       53.82      5.03 o 
  -2   4   7      377.78      339.42     10.03 o 
  -1   4   7        3.43        2.42      3.15 o 
   0   4   7      120.21      121.13     11.71 o 
   1   4   7       94.26      113.06      6.63 o 
   2   4   7       27.07       39.46      4.48 o 
   3   4   7        7.52        8.14      4.16 o 
   4   4   7       38.08       42.75      5.26 o 
   5   4   7        6.17       -0.96      4.11 o 
   6   4   7        0.97        0.00      4.53 o 
   7   4   7        0.89        4.39      4.21 o 
   8   4   7        1.71        3.93      4.89 o 
   9   4   7       11.67       15.77      5.99 o 
  10   4   7       12.94       20.62      6.58 o 
  11   4   7        4.25       -2.97      7.63 o 
 -14   5   7        0.18        0.46      6.45 o 
 -13   5   7       42.21       49.97      7.41 o 
 -12   5   7        0.91       -5.85      6.03 o 
 -11   5   7      177.93      182.85     10.61 o 
 -10   5   7        0.18        7.36      5.12 o 
  -9   5   7       16.70       13.17      4.98 o 
  -8   5   7        4.23       -1.65      5.53 o 
  -7   5   7       33.35       37.54      4.89 o 
  -6   5   7       35.52       39.27      5.44 o 
  -5   5   7        4.31        8.41      4.43 o 
  -4   5   7      285.56      266.22      9.75 o 
  -3   5   7        3.94        1.42      3.84 o 
  -2   5   7      270.34      243.36      9.52 o 
  -1   5   7      133.72      130.28      7.27 o 
   0   5   7      113.50      110.02     10.63 o 
   1   5   7      405.49      442.83     12.51 o 
   2   5   7      113.57      124.27      7.55 o 
   3   5   7      123.29      126.52      8.28 o 
   4   5   7       92.10      105.87      7.50 o 
   5   5   7        9.36       14.63      4.62 o 
   6   5   7       35.90       34.11      6.03 o 
   7   5   7        1.46       -3.66      5.58 o 
   8   5   7        1.89        2.61      5.71 o 
   9   5   7        1.80       -5.94      5.94 o 
  10   5   7       59.06       55.32      9.19 o 
 -13   6   7        8.89        8.82      6.45 o 
 -12   6   7        3.05        0.46      6.49 o 
 -11   6   7        0.22        4.80      5.53 o 
 -10   6   7       14.13       17.33      4.94 o 
  -9   6   7       55.42       48.56      6.77 o 
  -8   6   7        8.21       11.57      5.26 o 
  -7   6   7       72.80       70.33      7.59 o 
  -6   6   7       48.31       47.09      6.45 o 
  -5   6   7      132.05      127.07      7.78 o 
  -4   6   7       29.87       13.85      5.62 o 
  -3   6   7       63.48       59.76      6.31 o 
  -2   6   7      363.50      294.58     11.81 o 
  -1   6   7       23.73       24.60      5.03 o 
   0   6   7       41.25       42.30      4.34 o 
   1   6   7      184.23      202.50      9.75 o 
   2   6   7       39.75       48.24      6.68 o 
   3   6   7        0.56       -1.10      4.71 o 
   4   6   7        0.42        6.49      4.94 o 
   5   6   7        8.96       21.30      5.62 o 
   6   6   7       51.04       62.68      7.73 o 
   7   6   7        0.88        4.02      5.67 o 
   8   6   7        0.50       -5.21      5.62 o 
   9   6   7        6.35        1.01      6.45 o 
 -11   7   7        4.48       13.17      5.67 o 
 -10   7   7        3.16       -4.16      5.94 o 
  -9   7   7       14.24       12.89      6.03 o 
  -8   7   7        0.02        6.81      5.39 o 
  -7   7   7        7.76       13.58      5.39 o 
  -6   7   7       38.29       47.91      6.86 o 
  -5   7   7        0.71        3.89      4.94 o 
  -4   7   7       23.84       26.88      5.90 o 
  -3   7   7      181.32      151.38     10.11 o 
  -2   7   7       50.33       44.76      6.68 o 
  -1   7   7        6.20        8.78      4.94 o 
   0   7   7      183.39      174.42     11.28 o 
   1   7   7        2.94        0.78      5.39 o 
   2   7   7      166.59      182.79     10.57 o 
   3   7   7       99.76      116.39      9.24 o 
   4   7   7        5.11       -4.80      6.40 o 
   5   7   7       13.18       13.17      6.81 o 
   6   7   7        7.36       14.72      6.81 o 
   7   7   7        2.96       18.97      6.40 o 
  -9   8   7        1.62       -2.51      6.31 o 
  -8   8   7       14.27       24.27      6.22 o 
  -7   8   7       27.60       32.50      7.68 o 
  -6   8   7       25.38       40.87      7.27 o 
  -5   8   7       33.57       28.39      7.04 o 
  -4   8   7       35.37       38.18      7.41 o 
  -3   8   7        0.37       -3.06      5.71 o 
  -2   8   7       67.45       54.55      8.18 o 
  -1   8   7       16.15       29.17      5.53 o 
   0   8   7       33.37       37.87      5.06 o 
   1   8   7       52.69       42.70      8.46 o 
   2   8   7        0.47        8.82      5.81 o 
   3   8   7       28.62       38.22      8.05 o 
   4   8   7       50.42       63.23      8.82 o 
  -3   9   7       42.70       56.33      8.09 o 
  -2   9   7       16.64       16.73      6.63 o 
  -1   9   7       21.01       26.42      7.31 o 
 -17   0   8       17.86       14.26      6.26 o 
 -16   0   8       51.19       47.60      7.73 o 
 -15   0   8        8.35        5.03      5.03 o 
 -14   0   8        6.32        9.97      4.71 o 
 -13   0   8       10.34       10.93      5.12 o 
 -12   0   8        3.96        9.37      5.58 o 
 -11   0   8      299.16      346.57     11.77 o 
 -10   0   8      186.01      194.20      8.88 o 
  -9   0   8       45.02       49.66      5.08 o 
  -8   0   8      111.83      122.41      6.27 o 
  -7   0   8       18.83       33.01      3.25 o 
  -6   0   8      312.57      334.57      8.98 o 
  -5   0   8      210.40      180.16      6.36 o 
  -4   0   8     6195.25     6152.47     34.73 o 
  -3   0   8      705.25      680.17     11.77 o 
  -2   0   8     1633.59     1708.25     18.15 o 
  -1   0   8        0.94       -0.18      2.29 o 
   0   0   8       79.10       96.16      4.35 o 
   1   0   8        8.01        9.83      2.74 o 
   2   0   8       41.31       48.38      4.44 o 
   3   0   8     1289.56     1315.45     18.48 o 
   4   0   8       28.92       31.04      4.07 o 
   5   0   8        6.43        7.13      3.57 o 
   6   0   8      159.77      139.72      7.82 o 
   7   0   8        7.73        4.25      4.48 o 
   8   0   8        8.06        0.37      5.30 o 
   9   0   8       58.28       52.40      6.49 o 
  10   0   8       10.30       16.46      5.90 o 
  11   0   8        7.73        7.77      6.63 o 
  12   0   8        1.88       -7.04      7.04 o 
 -17   1   8        8.83       14.40      5.94 o 
 -16   1   8        8.86        0.91      6.08 o 
 -15   1   8       37.30       40.87      6.63 o 
 -14   1   8        1.90        9.69      5.39 o 
 -13   1   8       10.17       15.68      4.71 o 
 -12   1   8      122.38      143.99      8.74 o 
 -11   1   8      673.17      711.24     16.01 o 
 -10   1   8     1007.71     1070.53     18.80 o 
  -9   1   8       20.65       19.06      3.84 o 
  -8   1   8       21.28       16.69      3.20 o 
  -7   1   8       24.98       35.75      3.66 o 
  -6   1   8        6.23        1.42      2.47 o 
  -5   1   8        4.07        4.43      2.19 o 
  -4   1   8      769.41      813.94     13.01 o 
  -3   1   8      436.55      462.77      9.91 o 
  -2   1   8        5.69        5.49      2.79 o 
  -1   1   8      247.41      226.05      7.14 o 
   0   1   8      145.11      140.66     19.59 o 
   1   1   8        1.26        0.41      2.83 o 
   2   1   8       48.15       43.99      4.71 o 
   3   1   8      330.58      381.37     10.17 o 
   4   1   8        0.64        1.28      3.43 o 
   5   1   8        0.00       11.15      3.61 o 
   6   1   8       35.11       36.16      4.80 o 
   7   1   8       59.69       44.35      6.49 o 
   8   1   8        2.36        0.00      5.35 o 
   9   1   8       20.76       29.40      5.21 o 
  10   1   8        3.48        1.69      5.49 o 
  11   1   8        2.33       -2.79      6.08 o 
  12   1   8        0.33       -6.08      6.08 o 
 -17   2   8        0.27       -0.50      6.45 o 
 -16   2   8        0.56       -5.85      5.85 o 
 -15   2   8       20.66       22.54      5.99 o 
 -14   2   8       26.84       32.37      4.94 o 
 -13   2   8        8.28        2.93      5.21 o 
 -12   2   8        2.38       -3.38      5.49 o 
 -11   2   8       43.33       45.72      6.40 o 
 -10   2   8        0.15        8.69      5.07 o 
  -9   2   8      524.34      556.61     13.80 o 
  -8   2   8        0.09        2.24      3.02 o 
  -7   2   8      202.70      204.55      7.92 o 
  -6   2   8      271.01      272.93      8.70 o 
  -5   2   8      159.47      163.64      6.45 o 
  -4   2   8     1565.86     1529.66     18.48 o 
  -3   2   8      606.04      579.68     11.52 o 
  -2   2   8       97.94       96.02      5.21 o 
  -1   2   8        6.07        3.43      2.24 o 
   0   2   8      113.59      112.57     23.88 o 
   1   2   8      198.11      225.15      7.83 o 
   2   2   8      286.89      384.75     10.17 o 
   3   2   8       23.70       31.91      4.16 o 
   4   2   8       24.57       30.04      4.66 o 
   5   2   8      272.23      257.04      9.80 o 
   6   2   8       14.47       12.98      4.53 o 
   7   2   8       71.87       79.38      7.04 o 
   8   2   8      223.49      202.52     10.71 o 
   9   2   8        0.06        8.50      5.39 o 
  10   2   8        0.60       10.06      5.26 o 
  11   2   8        3.13        8.55      6.26 o 
 -16   3   8       26.63       19.57      7.13 o 
 -15   3   8        3.53       -2.70      6.35 o 
 -14   3   8        2.46       -4.62      5.35 o 
 -13   3   8       45.04       57.93      6.58 o 
 -12   3   8        0.44       -0.37      5.85 o 
 -11   3   8      126.45      119.11      8.87 o 
 -10   3   8      858.85      885.22     18.04 o 
  -9   3   8       26.54       33.92      5.17 o 
  -8   3   8       14.78       13.85      4.07 o 
  -7   3   8        1.45        5.62      3.25 o 
  -6   3   8      211.72      216.72      8.06 o 
  -5   3   8        6.27        4.43      3.15 o 
  -4   3   8        2.47        6.13      2.65 o 
  -3   3   8       44.32       31.96      4.34 o 
  -2   3   8        3.65       10.97      2.70 o 
  -1   3   8       48.58       43.67      4.76 o 
   0   3   8       11.57       13.95      2.58 o 
   1   3   8       79.88      104.23      5.99 o 
   2   3   8      142.20      173.34      7.73 o 
   3   3   8      167.55      186.36      8.19 o 
   4   3   8        5.03        3.20      4.39 o 
   5   3   8        0.59       10.06      4.16 o 
   6   3   8       28.29       29.72      5.21 o 
   7   3   8      308.98      289.85     12.18 o 
   8   3   8       29.59       38.49      7.04 o 
   9   3   8       27.53       26.74      7.59 o 
  10   3   8        1.47        3.66      6.08 o 
  11   3   8       36.13       25.19      7.91 o 
 -15   4   8       25.74       37.49      7.27 o 
 -14   4   8        2.31        1.78      5.58 o 
 -13   4   8       22.39       12.11      6.13 o 
 -12   4   8        2.37       -1.55      5.58 o 
 -11   4   8       31.87       30.54      6.22 o 
 -10   4   8       35.11       37.44      5.71 o 
  -9   4   8     1263.87     1258.73     21.48 o 
  -8   4   8      571.50      537.90     14.26 o 
  -7   4   8       32.98       39.91      5.39 o 
  -6   4   8       65.95       68.46      5.72 o 
  -5   4   8       12.48       12.75      3.89 o 
  -4   4   8        0.39        2.06      2.93 o 
  -3   4   8       32.45       33.88      4.85 o 
  -2   4   8        2.22        2.83      3.47 o 
  -1   4   8        1.27        1.05      3.43 o 
   0   4   8       17.16       14.20      3.20 o 
   1   4   8      187.00      244.53      9.06 o 
   2   4   8        8.04        3.47      4.53 o 
   3   4   8        5.50        5.49      4.75 o 
   4   4   8        5.09       10.33      4.21 o 
   5   4   8       40.91       55.96      6.08 o 
   6   4   8       67.97       77.37      7.18 o 
   7   4   8       34.98       42.43      6.40 o 
   8   4   8      152.46      154.65     10.11 o 
   9   4   8      180.78      158.78     11.44 o 
  10   4   8        0.46       -6.99      6.99 o 
 -14   5   8       14.75        8.23      7.91 o 
 -13   5   8        7.93        8.14      6.17 o 
 -12   5   8       30.48       18.70      7.18 o 
 -11   5   8        2.59        0.00      5.26 o 
 -10   5   8       16.74       26.06      5.35 o 
  -9   5   8       56.71       69.32      7.45 o 
  -8   5   8       56.13       42.84      6.63 o 
  -7   5   8        5.46       -4.98      4.98 o 
  -6   5   8       46.77       43.30      5.94 o 
  -5   5   8       24.62       24.73      4.94 o 
  -4   5   8      141.64      129.96      7.59 o 
  -3   5   8       75.45       73.53      6.22 o 
  -2   5   8       95.74       87.26      6.49 o 
  -1   5   8       39.96       35.98      5.21 o 
   0   5   8      268.35      249.78     34.12 o 
   1   5   8      418.28      467.77     13.38 o 
   2   5   8        1.63        2.93      4.34 o 
   3   5   8      226.26      264.86     11.07 o 
   4   5   8        6.39        7.91      4.89 o 
   5   5   8      121.15      112.24      8.96 o 
   6   5   8        7.54        2.42      6.08 o 
   7   5   8      107.90      102.94      9.28 o 
   8   5   8       28.08       25.60      7.04 o 
   9   5   8       16.86        5.85      7.45 o 
 -13   6   8       21.42       22.81      7.36 o 
 -12   6   8       12.19       12.66      6.95 o 
 -11   6   8       18.56       27.52      6.17 o 
 -10   6   8       13.73        6.77      5.81 o 
  -9   6   8       37.75       43.02      6.90 o 
  -8   6   8       92.63      107.51      8.46 o 
  -7   6   8      329.93      351.90     13.60 o 
  -6   6   8      231.40      230.08     10.89 o 
  -5   6   8       70.38       72.75      6.81 o 
  -4   6   8       34.59       38.04      5.99 o 
  -3   6   8       53.79       38.41      6.58 o 
  -2   6   8       65.07       62.46      6.40 o 
  -1   6   8       58.13       58.53      6.36 o 
   0   6   8       56.51       56.98      8.48 o 
   1   6   8       78.19       84.19      7.82 o 
   2   6   8        7.97        7.45      5.03 o 
   3   6   8       26.15       34.47      5.76 o 
   4   6   8       10.86        6.86      6.26 o 
   5   6   8       35.86       45.44      7.64 o 
   6   6   8        9.54        4.94      6.90 o 
   7   6   8        0.36       -7.18      7.18 o 
   8   6   8        1.93        1.01      6.17 o 
 -11   7   8        9.46       10.88      6.63 o 
 -10   7   8        2.77        2.38      5.76 o 
  -9   7   8        0.37       10.88      5.58 o 
  -8   7   8       12.80        6.99      6.13 o 
  -7   7   8       13.67        4.66      6.31 o 
  -6   7   8       10.38       10.33      5.53 o 
  -5   7   8        9.46        0.82      5.90 o 
  -4   7   8        4.07       -0.78      5.49 o 
  -3   7   8       46.84       46.36      7.22 o 
  -2   7   8       50.29       51.53      7.54 o 
  -1   7   8       47.71       37.13      6.31 o 
   0   7   8      103.77      100.78     14.63 o 
   1   7   8        2.58        1.23      5.62 o 
   2   7   8        6.32        5.12      5.81 o 
   3   7   8        8.84        4.39      6.08 o 
   4   7   8       33.65       39.73      7.73 o 
   5   7   8       74.15      102.88      9.42 o 
   6   7   8        5.90        8.46      6.45 o 
  -8   8   8        0.01       -3.47      6.08 o 
  -7   8   8        9.75       10.15      5.85 o 
  -6   8   8       28.52       27.84      7.73 o 
  -5   8   8        4.98       -4.62      6.77 o 
  -4   8   8       66.89       61.04      8.92 o 
  -3   8   8       41.85       37.40      7.73 o 
  -2   8   8       21.77       20.53      6.35 o 
  -1   8   8        7.38        5.07      6.26 o 
   0   8   8        0.04        6.49      3.92 o 
   1   8   8        0.17       -1.87      5.94 o 
   2   8   8        9.01        2.93      7.04 o 
   3   8   8       15.31       19.47      6.95 o 
 -17   1   9        0.00        3.52      5.90 o 
 -16   1   9        9.18       12.53      5.71 o 
 -15   1   9        2.46        6.45      4.39 o 
 -14   1   9        0.09        2.79      4.75 o 
 -13   1   9       83.04       94.71      8.23 o 
 -12   1   9      186.34      197.01     10.43 o 
 -11   1   9      383.93      408.16     13.60 o 
 -10   1   9        0.85       -2.33      5.39 o 
  -9   1   9        0.16       -3.89      3.89 o 
  -8   1   9      141.66      143.79      7.05 o 
  -7   1   9      299.27      293.60      9.25 o 
  -6   1   9       25.05       12.76      3.29 o 
  -5   1   9        3.72        0.23      2.79 o 
  -4   1   9       12.26       12.53      3.25 o 
  -3   1   9      161.50      148.82      6.22 o 
  -2   1   9        0.04       -2.42      2.42 o 
  -1   1   9        0.17        4.89      2.38 o 
   0   1   9        0.01        3.22      1.99 o 
   1   1   9        8.52       16.73      3.43 o 
   2   1   9        2.58        3.70      3.61 o 
   3   1   9       87.92       91.01      6.04 o 
   4   1   9        6.91        1.42      3.98 o 
   5   1   9        1.02        1.83      4.07 o 
   6   1   9        2.16       -4.98      5.12 o 
   7   1   9       24.10       19.06      5.76 o 
   8   1   9       25.31       12.07      6.81 o 
   9   1   9       52.05       37.90      7.50 o 
  10   1   9        1.11        4.57      5.44 o 
  11   1   9        2.39        5.90      6.40 o 
 -16   2   9        0.12       -6.08      6.08 o 
 -15   2   9        6.32       -1.33      6.08 o 
 -14   2   9        0.85       10.61      4.30 o 
 -13   2   9        0.39        1.14      4.94 o 
 -12   2   9      159.87      186.78     10.34 o 
 -11   2   9      275.61      304.16     11.81 o 
 -10   2   9      348.31      367.21     12.41 o 
  -9   2   9      341.92      317.23     10.95 o 
  -8   2   9      199.30      169.69      7.78 o 
  -7   2   9      107.90      100.91      5.99 o 
  -6   2   9      390.38      403.64     10.81 o 
  -5   2   9      427.77      403.03     10.59 o 
  -4   2   9       74.12       64.85      4.99 o 
  -3   2   9      636.25      612.21     12.35 o 
  -2   2   9       30.20       27.39      3.57 o 
  -1   2   9      115.47       99.95      5.54 o 
   0   2   9       17.08       22.08      2.60 o 
   1   2   9      285.50      326.71      9.94 o 
   2   2   9      299.13      355.92     10.90 o 
   3   2   9        1.81        3.89      3.70 o 
   4   2   9        0.12       -0.91      4.16 o 
   5   2   9       16.88       25.24      4.98 o 
   6   2   9       62.49       57.52      6.31 o 
   7   2   9      257.60      270.79     11.94 o 
   8   2   9        2.12        6.81      5.26 o 
   9   2   9        0.02        7.36      4.85 o 
  10   2   9       30.05       16.82      7.04 o 
  11   2   9        0.04       -0.50      6.40 o 
 -16   3   9       21.82       13.85      7.13 o 
 -15   3   9       22.84       29.03      6.90 o 
 -14   3   9        9.64        3.84      6.08 o 
 -13   3   9       10.59        7.95      5.90 o 
 -12   3   9       88.96       96.77      8.00 o 
 -11   3   9       39.03       45.31      5.85 o 
 -10   3   9        0.09        0.32      5.30 o 
  -9   3   9      126.69      136.72      7.96 o 
  -8   3   9       45.92       39.55      5.17 o 
  -7   3   9       18.41       15.00      3.89 o 
  -6   3   9       87.90       93.94      6.04 o 
  -5   3   9        7.75       11.89      3.25 o 
  -4   3   9       38.74       34.61      4.21 o 
  -3   3   9        6.86        5.90      3.11 o 
  -2   3   9        4.61        6.40      3.06 o 
  -1   3   9       40.45       39.41      4.53 o 
   0   3   9      129.54      145.48     34.74 o 
   1   3   9       29.09       36.94      5.12 o 
   2   3   9      133.78      150.18      8.19 o 
   3   3   9       90.11       86.07      6.91 o 
   4   3   9       52.89       59.94      6.08 o 
   5   3   9       16.70       19.43      4.98 o 
   6   3   9        7.62        7.31      5.17 o 
   7   3   9       42.99       52.12      7.00 o 
   8   3   9        9.02        2.10      6.08 o 
   9   3   9        2.14       -1.37      6.45 o 
  10   3   9        5.85       10.24      6.49 o 
 -15   4   9        4.71        0.96      6.67 o 
 -14   4   9        9.52        7.31      5.99 o 
 -13   4   9        1.01       -1.28      5.67 o 
 -12   4   9       63.03       66.25      7.09 o 
 -11   4   9        0.72        3.38      4.89 o 
 -10   4   9      148.79      142.22      9.15 o 
  -9   4   9        0.62       -3.02      5.21 o 
  -8   4   9       14.74       14.90      4.85 o 
  -7   4   9      180.84      185.81      8.51 o 
  -6   4   9        5.04        5.85      3.47 o 
  -5   4   9        2.01        2.29      3.29 o 
  -4   4   9        7.37        7.54      3.52 o 
  -3   4   9       79.69       85.34      5.95 o 
  -2   4   9      168.62      159.27      7.82 o 
  -1   4   9      134.56      113.91      7.00 o 
   0   4   9        9.03       10.19      4.23 o 
   1   4   9       28.16       40.83      5.53 o 
   2   4   9        2.58        8.78      4.89 o 
   3   4   9      196.64      224.89     10.29 o 
   4   4   9       22.52       42.84      5.99 o 
   5   4   9       18.68       13.67      6.08 o 
   6   4   9       45.77       49.97      7.04 o 
   7   4   9       15.87       21.44      6.81 o 
   8   4   9       12.34        7.18      6.95 o 
   9   4   9       38.26       28.85      7.91 o 
 -14   5   9        0.52       -1.97      6.54 o 
 -13   5   9       30.82       29.58      7.41 o 
 -12   5   9        8.58       14.81      5.49 o 
 -11   5   9       13.46       13.17      5.81 o 
 -10   5   9        0.17        2.74      4.80 o 
  -9   5   9       89.59      100.79      8.19 o 
  -8   5   9       19.46       13.12      5.62 o 
  -7   5   9        2.05        1.01      4.53 o 
  -6   5   9        8.86        5.94      4.21 o 
  -5   5   9        0.02       -0.64      4.02 o 
  -4   5   9       30.39       37.81      5.21 o 
  -3   5   9       34.28       39.82      5.07 o 
  -2   5   9       19.16       15.54      5.17 o 
  -1   5   9       32.75       31.46      4.80 o 
   0   5   9      170.03      170.00     26.85 o 
   1   5   9      282.01      324.99     11.72 o 
   2   5   9       30.69       35.84      6.22 o 
   3   5   9        0.00        0.00      5.17 o 
   4   5   9        0.47       -6.31      6.31 o 
   5   5   9      158.03      181.19     10.25 o 
   6   5   9       16.68       15.91      6.08 o 
   7   5   9       16.38       17.78      7.45 o 
   8   5   9       36.81       50.43      8.41 o 
 -13   6   9        0.95        9.10      6.08 o 
 -12   6   9        0.50        7.18      5.94 o 
 -11   6   9        2.90        0.00      5.99 o 
 -10   6   9        0.72        5.62      5.30 o 
  -9   6   9        4.25        0.41      5.85 o 
  -8   6   9      111.79      107.38      8.74 o 
  -7   6   9        3.37       -2.70      5.49 o 
  -6   6   9        2.16        3.02      4.89 o 
  -5   6   9       49.50       49.75      6.54 o 
  -4   6   9       67.96       64.38      7.00 o 
  -3   6   9        4.57        1.10      4.89 o 
  -2   6   9       32.28       24.32      6.17 o 
  -1   6   9      224.92      173.65      9.93 o 
   0   6   9        1.32       -1.87      3.96 o 
   1   6   9       93.77       91.74      8.41 o 
   2   6   9      102.91      108.16      8.55 o 
   3   6   9        1.27       -2.06      6.08 o 
   4   6   9       96.08      100.47     10.11 o 
   5   6   9       40.49       48.60      8.46 o 
   6   6   9       77.16       82.85      9.65 o 
   7   6   9       20.16       11.98      8.46 o 
 -11   7   9        0.29       -6.90      6.90 o 
 -10   7   9        2.39        7.77      5.53 o 
  -9   7   9        2.11        7.95      6.13 o 
  -8   7   9        0.03       -6.26      6.26 o 
  -7   7   9       20.33       21.49      6.54 o 
  -6   7   9      165.88      163.16      9.83 o 
  -5   7   9      116.64      108.21      9.56 o 
  -4   7   9        9.12        3.34      5.62 o 
  -3   7   9      164.65      158.00     10.25 o 
  -2   7   9        0.27       -6.31      6.31 o 
  -1   7   9        0.04       -2.51      5.03 o 
   0   7   9        2.38        8.32      3.59 o 
   1   7   9       24.10       34.42      6.67 o 
   2   7   9        2.03        0.46      5.71 o 
   3   7   9        0.64       -6.49      6.49 o 
   4   7   9       57.02       46.64      9.37 o 
   5   7   9        4.57        0.50      7.41 o 
  -8   8   9        0.42        9.69      6.40 o 
  -7   8   9        0.08       -6.08      6.08 o 
  -6   8   9        8.70       13.67      6.17 o 
  -5   8   9       53.37       63.92      8.60 o 
  -4   8   9       74.38       72.34      8.82 o 
  -3   8   9       51.78       54.04      7.73 o 
  -2   8   9        0.30       -2.38      6.17 o 
  -1   8   9        1.04        4.80      5.35 o 
   0   8   9        6.62        6.03      4.00 o 
   1   8   9       10.11       13.35      5.35 o 
   2   8   9       15.81       10.65      7.31 o 
 -17   0  10        4.04        1.01      6.49 o 
 -16   0  10        1.90        3.29      5.03 o 
 -15   0  10        2.68        0.00      4.89 o 
 -14   0  10        0.28       -5.44      5.44 o 
 -13   0  10        3.25       -1.51      5.44 o 
 -12   0  10       40.12       44.71      7.64 o 
 -11   0  10      350.43      416.05     14.47 o 
 -10   0  10     1975.11     2332.78     27.93 o 
  -9   0  10       22.23       29.26      4.53 o 
  -8   0  10      160.78      199.49      8.24 o 
  -7   0  10      247.80      255.03      9.16 o 
  -6   0  10       23.30       21.40      3.25 o 
  -5   0  10       36.79       42.11      4.25 o 
  -4   0  10      930.79      939.32     15.63 o 
  -3   0  10       60.56       81.58      5.26 o 
  -2   0  10        3.35       -1.83      2.74 o 
  -1   0  10      534.56      489.85     11.83 o 
   0   0  10      684.46      689.15     10.04 o 
   1   0  10       43.21       52.03      5.12 o 
   2   0  10       97.34      109.63      6.45 o 
   3   0  10        0.13       -0.27      3.75 o 
   4   0  10       86.08       69.33      6.22 o 
   5   0  10      132.18      120.98      8.00 o 
   6   0  10       87.46       80.12      7.50 o 
   7   0  10      385.63      314.70     12.82 o 
   8   0  10       15.34       15.82      5.12 o 
   9   0  10        0.94        3.61      5.30 o 
  10   0  10        7.94       11.61      6.40 o 
 -17   1  10        3.63        9.14      5.85 o 
 -16   1  10        0.75        0.96      5.35 o 
 -15   1  10        2.63        0.46      5.71 o 
 -14   1  10       15.68       15.86      5.85 o 
 -13   1  10        0.26       -4.89      5.85 o 
 -12   1  10       65.83       74.03      8.46 o 
 -11   1  10     2134.72     2362.57     30.52 o 
 -10   1  10        6.32        8.82      5.81 o 
  -9   1  10      157.66      154.09      7.87 o 
  -8   1  10       42.30       37.13      5.12 o 
  -7   1  10       33.95       30.40      4.11 o 
  -6   1  10       89.60       94.77      5.49 o 
  -5   1  10      287.31      272.79      9.11 o 
  -4   1  10      127.62      109.11      5.81 o 
  -3   1  10        8.68        9.51      3.34 o 
  -2   1  10        2.61        5.85      3.25 o 
  -1   1  10      192.72      186.49      7.92 o 
   0   1  10      184.52      182.81      9.24 o 
   1   1  10      575.72      643.29     14.08 o 
   2   1  10      100.85      123.03      6.86 o 
   3   1  10       38.14       33.47      5.53 o 
   4   1  10        9.19       11.61      4.21 o 
   5   1  10       12.73       12.80      4.85 o 
   6   1  10      121.56      114.39      8.37 o 
   7   1  10       42.41       48.33      6.90 o 
   8   1  10      108.93       97.04      9.01 o 
   9   1  10        0.09       -4.07      5.90 o 
  10   1  10       25.77       18.06      6.99 o 
 -16   2  10       16.72       27.61      6.45 o 
 -15   2  10        0.00        1.37      4.98 o 
 -14   2  10        1.26        5.85      5.26 o 
 -13   2  10        0.95        1.55      5.62 o 
 -12   2  10      138.67      154.05      9.61 o 
 -11   2  10       94.85       82.73      8.55 o 
 -10   2  10      904.45      945.42     19.47 o 
  -9   2  10      104.78      112.38      7.55 o 
  -8   2  10        0.05       -3.98      3.98 o 
  -7   2  10        8.54        7.54      3.34 o 
  -6   2  10      150.72      160.73      7.69 o 
  -5   2  10      265.16      282.53      9.34 o 
  -4   2  10        6.30        7.41      2.51 o 
  -3   2  10       16.61       27.80      4.02 o 
  -2   2  10        2.48        0.50      3.20 o 
  -1   2  10      334.94      293.35      9.80 o 
   0   2  10       14.94       23.30     11.18 o 
   1   2  10       84.07       97.18      7.18 o 
   2   2  10       27.86       37.86      5.21 o 
   3   2  10        8.86        7.04      4.39 o 
   4   2  10       80.15       94.02      7.41 o 
   5   2  10       18.30       17.78      5.71 o 
   6   2  10      128.07      106.29      8.46 o 
   7   2  10       16.93       10.06      6.31 o 
   8   2  10       39.75       34.98      7.68 o 
   9   2  10        0.03       -1.42      6.08 o 
  10   2  10        0.81        6.49      6.63 o 
 -16   3  10       23.88       37.30      7.86 o 
 -15   3  10        7.72        2.33      6.31 o 
 -14   3  10        0.01       -3.52      5.94 o 
 -13   3  10      207.79      239.19     12.17 o 
 -12   3  10        4.73       10.38      5.99 o 
 -11   3  10       41.82       52.53      6.95 o 
 -10   3  10      431.33      466.43     14.43 o 
  -9   3  10        0.07        0.64      4.57 o 
  -8   3  10       22.13       24.92      4.62 o 
  -7   3  10        9.60        2.33      3.93 o 
  -6   3  10        3.79        3.38      3.52 o 
  -5   3  10       52.55       56.97      5.44 o 
  -4   3  10        9.28       11.34      3.29 o 
  -3   3  10       67.34       53.27      5.72 o 
  -2   3  10       21.31       21.72      4.02 o 
  -1   3  10      224.91      190.99      8.24 o 
   0   3  10       36.84       31.56      5.69 o 
   1   3  10     1237.43     1527.05     22.73 o 
   2   3  10      728.72      894.94     17.94 o 
   3   3  10      123.29      130.40      8.10 o 
   4   3  10      113.21      122.94      8.32 o 
   5   3  10       20.73       19.93      5.44 o 
   6   3  10       11.07       13.81      5.76 o 
   7   3  10       40.34       37.95      6.63 o 
   8   3  10        0.18       -0.91      6.03 o 
   9   3  10        4.13        0.96      6.95 o 
 -15   4  10       14.40       17.42      6.45 o 
 -14   4  10        0.75       -1.87      5.76 o 
 -13   4  10       15.93       17.51      5.94 o 
 -12   4  10        0.19       -0.41      5.30 o 
 -11   4  10        0.03        8.14      4.62 o 
 -10   4  10      127.01      139.73      9.10 o 
  -9   4  10       13.02       21.67      6.08 o 
  -8   4  10      356.49      357.39     12.50 o 
  -7   4  10       97.50      109.53      7.13 o 
  -6   4  10       42.41       46.09      5.72 o 
  -5   4  10      106.71      114.25      7.23 o 
  -4   4  10        4.98        5.71      3.57 o 
  -3   4  10        6.44        9.01      4.34 o 
  -2   4  10        0.52        0.32      4.25 o 
  -1   4  10        8.21       11.34      4.21 o 
   0   4  10      723.74      760.03    142.26 o 
   1   4  10       50.98       70.78      6.68 o 
   2   4  10      362.78      420.26     13.46 o 
   3   4  10      166.83      185.55     10.20 o 
   4   4  10      125.08      136.89      9.38 o 
   5   4  10        0.72       -6.63      6.63 o 
   6   4  10       78.74       71.84      8.19 o 
   7   4  10        4.59       10.33      6.49 o 
   8   4  10       89.48       85.37      9.92 o 
 -14   5  10        4.07        1.01      6.54 o 
 -13   5  10       14.95       14.22      6.67 o 
 -12   5  10        0.01        1.78      5.58 o 
 -11   5  10       60.84       64.10      7.77 o 
 -10   5  10       27.89       27.06      6.26 o 
  -9   5  10       90.66      105.82      8.32 o 
  -8   5  10       51.76       45.63      6.77 o 
  -7   5  10       31.49       17.19      6.40 o 
  -6   5  10       26.72       27.57      5.12 o 
  -5   5  10       84.47       57.21      7.27 o 
  -4   5  10        3.88        6.08      4.07 o 
  -3   5  10       44.54       52.03      5.58 o 
  -2   5  10        6.64        9.87      4.71 o 
  -1   5  10       63.00       56.20      6.45 o 
   0   5  10      112.69      119.15      8.16 o 
   1   5  10      115.26      158.25      9.60 o 
   2   5  10       40.30       62.96      6.95 o 
   3   5  10      127.39      150.70     10.20 o 
   4   5  10      117.37      134.87      9.97 o 
   5   5  10       70.66       79.42      9.05 o 
   6   5  10       35.06       43.98      7.54 o 
   7   5  10       54.28       61.13      9.05 o 
 -12   6  10        2.48       -5.94      5.94 o 
 -11   6  10       10.75       16.87      6.58 o 
 -10   6  10      126.85      143.38     10.20 o 
  -9   6  10        2.39        5.17      5.94 o 
  -8   6  10       37.93       22.86      6.86 o 
  -7   6  10       16.25       18.97      5.99 o 
  -6   6  10        0.62        3.93      4.80 o 
  -5   6  10        0.23        5.44      4.98 o 
  -4   6  10       19.18       14.99      5.53 o 
  -3   6  10       11.77        4.98      5.30 o 
  -2   6  10       84.81       64.71      7.32 o 
  -1   6  10       31.89       29.21      5.99 o 
   0   6  10        2.90        6.05      3.59 o 
   1   6  10       31.89       31.87      6.49 o 
   2   6  10       90.02       95.71      9.10 o 
   3   6  10      117.71      113.33     10.02 o 
   4   6  10       36.85       31.96      7.45 o 
   5   6  10        0.86       10.01      6.35 o 
   6   6  10       16.88       27.57      7.59 o 
 -10   7  10        0.30        8.00      6.08 o 
  -9   7  10       12.37        8.69      6.77 o 
  -8   7  10        1.18       -0.91      5.81 o 
  -7   7  10        0.28       -3.66      5.85 o 
  -6   7  10       12.45       16.05      5.67 o 
  -5   7  10        0.03       -5.53      5.53 o 
  -4   7  10       29.23       39.68      6.86 o 
  -3   7  10       16.71       20.02      6.26 o 
  -2   7  10       44.12       51.57      7.54 o 
  -1   7  10        2.32        6.17      5.35 o 
   0   7  10        5.00        4.20      4.39 o 
   1   7  10        1.55       -5.99      6.17 o 
   2   7  10        0.90       -2.83      6.86 o 
   3   7  10        0.15        5.39      6.54 o 
   4   7  10       25.64       21.30      8.14 o 
  -6   8  10       11.43       18.70      6.58 o 
  -5   8  10       10.68        2.01      6.54 o 
  -4   8  10       31.07       51.52      7.91 o 
  -3   8  10        1.98        3.47      6.22 o 
  -2   8  10        9.72        6.95      7.04 o 
  -1   8  10        2.31       12.53      5.76 o 
   0   8  10        5.29        2.87      5.60 o 
 -16   1  11        1.60        9.69      5.21 o 
 -15   1  11        1.39       -6.13      6.13 o 
 -14   1  11        0.12       -0.41      5.71 o 
 -13   1  11      129.99      148.60     10.02 o 
 -12   1  11      511.75      562.35     16.95 o 
 -11   1  11        1.07        4.11      6.95 o 
 -10   1  11      403.93      456.60     13.92 o 
  -9   1  11      131.39      132.42      7.96 o 
  -8   1  11      140.36      129.92      7.37 o 
  -7   1  11        9.48        7.22      3.47 o 
  -6   1  11        0.00        1.60      3.06 o 
  -5   1  11       45.66       38.27      4.76 o 
  -4   1  11       54.38       48.93      4.71 o 
  -3   1  11       35.38       26.43      4.16 o 
  -2   1  11       25.84       24.92      4.16 o 
  -1   1  11        6.95        4.02      4.07 o 
   0   1  11      715.72      743.90     70.62 o 
   1   1  11      114.09      130.59      7.82 o 
   2   1  11      112.74      127.34      7.78 o 
   3   1  11        2.75       -1.60      4.43 o 
   4   1  11        1.38        0.69      4.48 o 
   5   1  11      147.51      145.73      9.10 o 
   6   1  11        1.69       -5.81      5.81 o 
   7   1  11       11.12        5.49      6.03 o 
   8   1  11        0.17        5.90      5.44 o 
   9   1  11       28.67       36.94      6.81 o 
 -16   2  11        4.35        1.51      6.81 o 
 -15   2  11        3.60       10.65      5.53 o 
 -14   2  11        0.09       -3.89      5.44 o 
 -13   2  11       31.49       34.33      6.99 o 
 -12   2  11        0.19        3.79      5.76 o 
 -11   2  11       45.96       51.21      7.64 o 
 -10   2  11        8.27        6.03      5.53 o 
  -9   2  11       10.26        8.59      5.03 o 
  -8   2  11       32.29       36.03      4.43 o 
  -7   2  11        6.55        7.54      3.43 o 
  -6   2  11       52.29       59.40      4.98 o 
  -5   2  11        2.40        3.29      3.38 o 
  -4   2  11        1.92        4.89      2.97 o 
  -3   2  11      140.13      129.51      7.32 o 
  -2   2  11       12.66       15.73      3.79 o 
  -1   2  11       94.22       80.13      7.04 o 
   0   2  11        0.34       -3.78      3.78 o 
   1   2  11        2.52        1.51      5.76 o 
   2   2  11      114.47      125.32      8.19 o 
   3   2  11       22.84       25.24      5.85 o 
   4   2  11        2.89        0.00      5.30 o 
   5   2  11       28.78       33.47      5.94 o 
   6   2  11        1.82        0.41      5.81 o 
   7   2  11        1.48        9.10      5.35 o 
   8   2  11       27.55       23.68      6.95 o 
   9   2  11        2.54       10.97      6.17 o 
 -15   3  11       28.34       41.97      7.04 o 
 -14   3  11       50.65       62.36      7.18 o 
 -13   3  11        6.79       18.65      6.08 o 
 -12   3  11       29.23       30.72      6.81 o 
 -11   3  11        5.05        6.77      5.81 o 
 -10   3  11      177.20      179.20     10.34 o 
  -9   3  11        6.73        5.44      4.80 o 
  -8   3  11       47.20       45.04      6.13 o 
  -7   3  11      133.30      135.54      7.82 o 
  -6   3  11       19.69       11.20      4.16 o 
  -5   3  11        8.43       -1.51      4.02 o 
  -4   3  11        0.11        4.11      3.47 o 
  -3   3  11        1.96        4.43      3.70 o 
  -2   3  11       18.07       14.58      4.53 o 
  -1   3  11      327.18      259.48     10.85 o 
   0   3  11      643.14      706.40    122.81 o 
   1   3  11       32.35       37.35      6.36 o 
   2   3  11       69.96       77.46      7.68 o 
   3   3  11       79.36       94.70      8.09 o 
   4   3  11      155.44      153.70      9.97 o 
   5   3  11       47.90       44.85      7.13 o 
   6   3  11       11.26       10.65      6.08 o 
   7   3  11       17.72       25.87      6.99 o 
   8   3  11       11.26        8.73      5.94 o 
 -15   4  11        3.91       17.83      6.72 o 
 -14   4  11        2.87       -4.80      6.45 o 
 -13   4  11       20.17       19.89      7.13 o 
 -12   4  11        3.67        5.12      6.17 o 
 -11   4  11       30.22       33.56      6.72 o 
 -10   4  11       50.07       58.48      6.81 o 
  -9   4  11       54.46       61.77      6.95 o 
  -8   4  11       49.36       49.47      6.22 o 
  -7   4  11       35.85       29.03      5.21 o 
  -6   4  11       24.95       13.99      5.17 o 
  -5   4  11      159.71      147.99      8.14 o 
  -4   4  11       17.46       18.84      4.34 o 
  -3   4  11       75.22       78.52      6.45 o 
  -2   4  11       99.21       81.86      7.09 o 
  -1   4  11      361.74      296.86     11.68 o 
   0   4  11       83.04       77.37     13.90 o 
   1   4  11        5.73       16.27      5.53 o 
   2   4  11       27.35       21.40      6.81 o 
   3   4  11      143.65      147.47     10.02 o 
   4   4  11      114.14      148.18      9.10 o 
   5   4  11        0.36       -2.15      6.40 o 
   6   4  11       44.46       53.54      7.18 o 
   7   4  11        0.04       -5.76      6.26 o 
 -13   5  11        3.82       -0.96      6.72 o 
 -12   5  11        7.38        6.95      6.26 o 
 -11   5  11        2.72       -2.19      6.22 o 
 -10   5  11        1.96        2.51      5.67 o 
  -9   5  11        1.91       -2.42      5.53 o 
  -8   5  11       27.91       17.56      6.22 o 
  -7   5  11        2.96       -5.71      5.71 o 
  -6   5  11       15.08       20.34      4.98 o 
  -5   5  11       44.73       32.46      5.58 o 
  -4   5  11       39.06       26.79      6.22 o 
  -3   5  11       24.04       25.69      6.49 o 
  -2   5  11       37.31       29.17      6.08 o 
  -1   5  11        9.01        7.04      5.62 o 
   0   5  11       54.27       48.85      5.13 o 
   1   5  11        1.64       -2.74      5.71 o 
   2   5  11       78.29       94.02      8.28 o 
   3   5  11       71.35       61.64      8.69 o 
   4   5  11       10.05        1.78      6.35 o 
   5   5  11        4.49       14.86      6.67 o 
   6   5  11       16.07        6.86      7.91 o 
 -12   6  11        1.04       11.66      6.31 o 
 -11   6  11       10.60       16.46      6.58 o 
 -10   6  11        5.17       -0.46      6.22 o 
  -9   6  11        0.68        2.24      5.99 o 
  -8   6  11       36.24       44.26      7.27 o 
  -7   6  11       56.34       46.09      7.18 o 
  -6   6  11       37.23       33.15      6.22 o 
  -5   6  11        0.03        1.23      4.75 o 
  -4   6  11        1.18       -0.82      4.85 o 
  -3   6  11        8.07       13.03      5.76 o 
  -2   6  11        0.11       -1.23      5.71 o 
  -1   6  11       60.77       70.96      6.95 o 
   0   6  11        9.06       12.48      7.63 o 
   1   6  11        1.29        7.82      5.53 o 
   2   6  11       12.21       10.33      6.77 o 
   3   6  11        0.00        6.54      5.85 o 
   4   6  11        2.18        8.23      6.03 o 
   5   6  11       34.23       34.52      8.55 o 
  -9   7  11        7.47       14.99      5.99 o 
  -8   7  11        3.13        7.77      6.03 o 
  -7   7  11        0.01        2.38      5.81 o 
  -6   7  11       55.13       48.01      7.41 o 
  -5   7  11        5.24        7.36      5.62 o 
  -4   7  11        3.35        1.37      5.99 o 
  -3   7  11        8.70       -3.66      6.54 o 
  -2   7  11        3.48       -1.83      6.13 o 
  -1   7  11        0.01       -4.66      5.85 o 
   0   7  11        0.01        0.85      4.08 o 
   1   7  11        6.07        8.78      6.40 o 
   2   7  11        0.20        2.51      6.35 o 
 -16   0  12        0.42       -3.93      5.62 o 
 -15   0  12        0.05        0.00      5.17 o 
 -14   0  12        4.74       -0.87      6.13 o 
 -13   0  12      308.49      350.83     14.33 o 
 -12   0  12      550.84      616.34     18.01 o 
 -11   0  12      520.38      606.14     17.14 o 
 -10   0  12        1.33        7.45      4.39 o 
  -9   0  12       41.63       36.71      5.62 o 
  -8   0  12        0.35        3.38      3.61 o 
  -7   0  12        9.63       14.26      3.93 o 
  -6   0  12       33.41       24.28      4.21 o 
  -5   0  12       48.95       45.45      5.08 o 
  -4   0  12        3.51        3.93      3.75 o 
  -3   0  12       11.09       20.39      4.11 o 
  -2   0  12      931.91      910.08     17.64 o 
  -1   0  12       12.62       13.26      5.07 o 
   0   0  12      301.22      316.38      8.22 o 
   1   0  12      178.16      175.55      9.24 o 
   2   0  12       53.39       40.05      7.00 o 
   3   0  12      191.28      174.09      9.61 o 
   4   0  12       69.14       58.62      6.81 o 
   5   0  12      156.07      159.32     10.11 o 
   6   0  12        1.08       -5.49      5.67 o 
   7   0  12       25.19       20.80      6.54 o 
   8   0  12        2.60        3.89      6.45 o 
 -16   1  12        6.60       11.43      5.58 o 
 -15   1  12        8.14       13.49      6.81 o 
 -14   1  12       30.22       24.82      6.81 o 
 -13   1  12       10.45       19.20      6.72 o 
 -12   1  12        0.46       -2.29      6.31 o 
 -11   1  12      484.50      534.62     16.17 o 
 -10   1  12       17.05       10.29      5.53 o 
  -9   1  12       39.70       33.28      6.13 o 
  -8   1  12       23.92       24.37      4.48 o 
  -7   1  12        8.69        7.86      3.70 o 
  -6   1  12        4.84        3.52      3.43 o 
  -5   1  12       12.32       22.22      4.16 o 
  -4   1  12       45.97       44.72      5.26 o 
  -3   1  12        0.59        1.74      3.25 o 
  -2   1  12        3.18        4.07      4.48 o 
  -1   1  12      269.67      240.32     10.44 o 
   0   1  12     2722.52     2900.29    238.04 o 
   1   1  12      555.56      604.70     16.23 o 
   2   1  12      271.67      294.90     11.40 o 
   3   1  12       22.38       26.74      5.71 o 
   4   1  12       35.11       28.30      6.63 o 
   5   1  12        5.96       -1.60      5.67 o 
   6   1  12      125.73       98.38      9.38 o 
   7   1  12       14.99        6.86      6.35 o 
   8   1  12        1.23        4.89      5.58 o 
 -16   2  12        1.25        7.63      6.45 o 
 -15   2  12        0.08        0.00      5.62 o 
 -14   2  12       12.61       12.53      6.63 o 
 -13   2  12       81.11      103.94      9.24 o 
 -12   2  12      124.60      160.17      9.88 o 
 -11   2  12      256.28      314.85     12.91 o 
 -10   2  12       16.11        8.18      5.49 o 
  -9   2  12       88.07       80.67      7.73 o 
  -8   2  12       35.14       38.72      5.03 o 
  -7   2  12       27.66       32.37      4.48 o 
  -6   2  12        8.66       12.25      4.07 o 
  -5   2  12       10.81        5.12      3.98 o 
  -4   2  12        1.91        2.10      3.75 o 
  -3   2  12        7.04       15.04      3.38 o 
  -2   2  12        2.29        3.98      4.11 o 
  -1   2  12      688.79      614.86     15.82 o 
   0   2  12      788.87      839.18    128.90 o 
   1   2  12       20.29       33.78      5.94 o 
   2   2  12       30.74       42.75      6.22 o 
   3   2  12        8.11       17.33      5.17 o 
   4   2  12       25.47       31.96      5.76 o 
   5   2  12       53.50       51.25      7.64 o 
   6   2  12       10.25       17.14      6.40 o 
   7   2  12       16.16       24.37      5.94 o 
   8   2  12        2.27        2.01      6.08 o 
 -15   3  12        0.64        9.46      6.22 o 
 -14   3  12        0.38        1.87      6.03 o 
 -13   3  12       13.21       22.03      6.40 o 
 -12   3  12      293.70      336.85     14.23 o 
 -11   3  12        5.05       19.75      5.39 o 
 -10   3  12        0.37       -3.38      5.39 o 
  -9   3  12        0.05        2.88      4.62 o 
  -8   3  12       11.16        4.85      4.57 o 
  -7   3  12       11.16       12.39      4.43 o 
  -6   3  12       25.68       14.08      4.62 o 
  -5   3  12        5.47        5.81      3.79 o 
  -4   3  12        1.44        2.56      4.02 o 
  -3   3  12       85.65       88.86      7.13 o 
  -2   3  12      252.95      221.20     10.44 o 
  -1   3  12      715.49      653.79     16.47 o 
   0   3  12      195.83      226.59     47.42 o 
   1   3  12       92.63      109.48      9.24 o 
   2   3  12      125.52      156.56      9.33 o 
   3   3  12        3.65       -4.66      5.94 o 
   4   3  12        4.03       -5.71      5.90 o 
   5   3  12       17.99       22.95      6.63 o 
   6   3  12        1.22        1.83      6.03 o 
   7   3  12       44.39       33.70      8.14 o 
 -14   4  12       20.13       28.21      6.90 o 
 -13   4  12       18.41       16.41      6.77 o 
 -12   4  12        6.55        7.13      6.22 o 
 -11   4  12       55.48       62.18      7.73 o 
 -10   4  12       28.21       29.12      6.58 o 
  -9   4  12        4.69        1.92      5.53 o 
  -8   4  12        5.30       10.51      4.57 o 
  -7   4  12        8.24       22.95      4.53 o 
  -6   4  12       49.77       48.51      6.40 o 
  -5   4  12       20.30       14.45      5.07 o 
  -4   4  12        0.53       -0.37      4.21 o 
  -3   4  12      109.93       98.01      7.87 o 
  -2   4  12       10.29        9.60      5.03 o 
  -1   4  12        4.58       -0.37      5.39 o 
   0   4  12      270.41      274.35     56.66 o 
   1   4  12       64.50       73.75      8.18 o 
   2   4  12       28.91       23.96      6.72 o 
   3   4  12        0.26       -6.40      6.40 o 
   4   4  12        1.70       -3.52      6.22 o 
   5   4  12       11.09       14.31      6.22 o 
   6   4  12        0.41        5.35      6.40 o 
 -13   5  12       41.79       52.90      8.50 o 
 -12   5  12        9.73       21.12      6.58 o 
 -11   5  12        0.27       11.02      5.49 o 
 -10   5  12        0.95        2.65      5.81 o 
  -9   5  12        6.84       18.24      5.53 o 
  -8   5  12        2.31        6.99      4.71 o 
  -7   5  12       20.22       11.61      5.44 o 
  -6   5  12       53.81       49.56      6.86 o 
  -5   5  12      202.44      197.69     10.57 o 
  -4   5  12       29.86       26.70      5.94 o 
  -3   5  12      186.58      175.08     10.02 o 
  -2   5  12       17.74       21.94      6.08 o 
  -1   5  12       47.28       34.25      7.45 o 
   0   5  12       63.80       63.08     11.66 o 
   1   5  12       31.17       33.19      7.91 o 
   2   5  12        0.26        0.87      5.99 o 
   3   5  12        8.12       10.42      6.54 o 
   4   5  12       24.70       20.34      7.95 o 
   5   5  12        3.67       -1.51      7.04 o 
 -11   6  12       17.34       35.16      7.04 o 
 -10   6  12       10.04        7.73      6.77 o 
  -9   6  12       42.18       48.65      7.54 o 
  -8   6  12        0.30       -5.85      5.85 o 
  -7   6  12       46.95       46.27      6.90 o 
  -6   6  12       22.38       13.58      6.45 o 
  -5   6  12       34.49       30.72      6.08 o 
  -4   6  12        0.53        3.02      5.07 o 
  -3   6  12       20.08       25.51      6.45 o 
  -2   6  12        1.35        9.14      5.30 o 
  -1   6  12       55.56       50.43      7.73 o 
   0   6  12        7.90       13.35      4.73 o 
   1   6  12       30.99       37.12      7.82 o 
   2   6  12       17.35       29.67      7.63 o 
   3   6  12       80.91      104.76      9.97 o 
  -8   7  12        0.54        6.58      6.58 o 
  -7   7  12        6.35       -0.50      6.08 o 
  -6   7  12        0.12        9.28      5.12 o 
  -5   7  12        2.82        4.85      5.39 o 
  -4   7  12        7.33        6.26      6.17 o 
  -3   7  12       62.62       54.18      9.24 o 
  -2   7  12        0.24       -5.85      6.45 o 
  -1   7  12       27.82       26.65      7.13 o 
   0   7  12       18.80       24.54      5.21 o 
 -15   1  13        0.00        6.26      4.89 o 
 -14   1  13       16.63       16.78      6.40 o 
 -13   1  13       64.46       82.17      8.32 o 
 -12   1  13        1.69       -6.31      6.31 o 
 -11   1  13       33.15       40.28      6.86 o 
 -10   1  13       66.40       66.17      7.00 o 
  -9   1  13        5.72        8.05      4.62 o 
  -8   1  13        6.13        4.07      4.21 o 
  -7   1  13        0.09       -3.61      4.02 o 
  -6   1  13       28.36       29.17      4.66 o 
  -5   1  13        7.10        5.39      4.07 o 
  -4   1  13        0.96        8.82      2.97 o 
  -3   1  13        2.00        6.99      4.02 o 
  -2   1  13        0.21       -3.57      4.75 o 
  -1   1  13       34.81       31.73      7.41 o 
   0   1  13       18.72       20.42      5.81 o 
   1   1  13      189.66      215.72     10.80 o 
   2   1  13       33.36       40.51      5.99 o 
   3   1  13        4.35        4.66      4.98 o 
   4   1  13       76.38       71.33      8.64 o 
   5   1  13       10.78        5.26      6.22 o 
   6   1  13        2.29       -1.37      5.85 o 
   7   1  13        0.97       -1.97      6.45 o 
 -15   2  13        1.04       11.89      5.53 o 
 -14   2  13       59.30       78.23      8.82 o 
 -13   2  13       30.63       20.25      6.72 o 
 -12   2  13       32.13       24.14      7.41 o 
 -11   2  13       27.03       30.86      6.13 o 
 -10   2  13       42.40       41.19      5.94 o 
  -9   2  13        0.24       -4.34      4.71 o 
  -8   2  13       25.36       21.67      5.53 o 
  -7   2  13       79.97       72.80      6.40 o 
  -6   2  13       11.93       -0.32      4.16 o 
  -5   2  13        3.88       -1.33      3.89 o 
  -4   2  13        0.04        6.58      3.70 o 
  -3   2  13        0.16        2.65      4.30 o 
  -2   2  13      780.60      743.17     17.30 o 
  -1   2  13      417.69      391.96     13.83 o 
   0   2  13        0.17       -0.39     10.10 o 
   1   2  13       80.43       81.21      8.14 o 
   2   2  13      150.88      162.02      9.88 o 
   3   2  13       66.84       58.39      7.96 o 
   4   2  13        5.36        6.81      5.76 o 
   5   2  13        5.91        1.78      5.99 o 
   6   2  13        3.11        6.17      5.94 o 
   7   2  13        0.01       -7.59      7.59 o 
 -14   3  13       25.21       29.12      8.14 o 
 -13   3  13        7.60       -5.53      6.95 o 
 -12   3  13       12.69       10.06      6.31 o 
 -11   3  13       23.73       27.84      6.63 o 
 -10   3  13       15.81       13.12      5.71 o 
  -9   3  13       26.13       18.74      5.94 o 
  -8   3  13       56.43       61.13      6.77 o 
  -7   3  13      165.56      157.73      9.06 o 
  -6   3  13      104.29       86.76      7.18 o 
  -5   3  13       11.07        8.78      4.39 o 
  -4   3  13      167.38      159.43      8.92 o 
  -3   3  13        4.14       -2.10      5.30 o 
  -2   3  13       80.23       73.39      7.64 o 
  -1   3  13        0.21        2.19      5.35 o 
   0   3  13        2.60        7.22      3.85 o 
   1   3  13      129.29      157.52     10.06 o 
   2   3  13       25.22       27.89      6.95 o 
   3   3  13       14.67       21.58      6.08 o 
   4   3  13        6.02        0.87      6.26 o 
   5   3  13       17.93       27.15      6.67 o 
   6   3  13        0.22       -1.97      5.99 o 
 -13   4  13        6.71       10.74      6.26 o 
 -12   4  13        9.14       10.70      6.22 o 
 -11   4  13        0.24       -1.78      5.49 o 
 -10   4  13       19.47       21.30      6.86 o 
  -9   4  13        5.19        0.00      5.12 o 
  -8   4  13       83.50       78.15      7.55 o 
  -7   4  13       26.50       17.51      5.67 o 
  -6   4  13       31.55       29.08      6.03 o 
  -5   4  13        9.58       12.89      5.39 o 
  -4   4  13       27.58       25.69      6.03 o 
  -3   4  13       90.52       87.80      7.87 o 
  -2   4  13      101.61      103.13      8.41 o 
  -1   4  13       25.56       21.99      6.45 o 
   0   4  13        1.45        1.03      3.91 o 
   1   4  13        1.89       -0.82      6.26 o 
   2   4  13       10.74        6.03      6.95 o 
   3   4  13        3.10       -3.15      6.03 o 
   4   4  13        8.54        6.13      7.22 o 
   5   4  13        9.72       23.82      5.94 o 
 -12   5  13        3.45       14.99      6.72 o 
 -11   5  13       17.21       22.99      6.31 o 
 -10   5  13        1.98        2.79      5.76 o 
  -9   5  13       14.45       15.18      6.26 o 
  -8   5  13        0.58        1.28      4.85 o 
  -7   5  13       42.17       37.03      6.72 o 
  -6   5  13       13.96        7.95      5.53 o 
  -5   5  13        0.60       -5.26      5.26 o 
  -4   5  13       10.72        3.34      5.49 o 
  -3   5  13        0.01       10.42      5.12 o 
  -2   5  13       12.38       20.62      6.31 o 
  -1   5  13       96.73       93.84      8.09 o 
   0   5  13        1.31       -0.55      5.92 o 
   1   5  13       20.66        9.51      7.41 o 
   2   5  13       38.47       45.86      8.37 o 
   3   5  13        0.00        6.31      6.31 o 
   4   5  13        0.45       -6.58      7.22 o 
 -10   6  13        2.24       -6.58      7.09 o 
  -9   6  13        5.07       10.29      6.40 o 
  -8   6  13        3.00        0.00      6.31 o 
  -7   6  13        9.18       -6.35      6.35 o 
  -6   6  13        4.58        7.86      5.85 o 
  -5   6  13       12.33       17.01      6.67 o 
  -4   6  13       11.20       20.16      6.49 o 
  -3   6  13       17.42       14.72      5.99 o 
  -2   6  13        0.01       -1.42      5.53 o 
  -1   6  13        3.56       -0.96      5.39 o 
   0   6  13        4.22       12.86      4.18 o 
   1   6  13        0.63       -4.94      6.45 o 
  -4   7  13        0.70       -0.50      6.35 o 
 -15   0  14       17.59       27.89      7.63 o 
 -14   0  14       11.38        6.13      6.45 o 
 -13   0  14       22.27       22.26      6.67 o 
 -12   0  14       37.39       38.04      7.04 o 
 -11   0  14       17.63       29.03      5.58 o 
 -10   0  14        0.61        1.55      4.80 o 
  -9   0  14       16.15       17.83      4.48 o 
  -8   0  14       12.88       14.40      5.26 o 
  -7   0  14      189.48      148.10      8.19 o 
  -6   0  14       57.23       48.74      6.13 o 
  -5   0  14       73.34       70.28      6.36 o 
  -4   0  14      101.81      109.72      7.41 o 
  -3   0  14      135.76      147.33      8.19 o 
  -2   0  14       48.43       47.46      7.09 o 
  -1   0  14     2418.59     2653.60     32.62 o 
   0   0  14       52.96       49.79      7.64 o 
   1   0  14        3.41        2.33      5.67 o 
   2   0  14        1.34        4.02      5.39 o 
   3   0  14        3.76        5.07      5.58 o 
   4   0  14        0.46       13.81      5.12 o 
   5   0  14        7.29       -2.83      6.22 o 
   6   0  14        7.06        8.46      6.77 o 
 -15   1  14        0.29       -6.86      6.86 o 
 -14   1  14        3.38        7.13      6.08 o 
 -13   1  14       42.14       46.73      8.05 o 
 -12   1  14        1.47       -5.71      5.71 o 
 -11   1  14       14.89       19.52      4.89 o 
 -10   1  14       13.20       15.22      4.75 o 
  -9   1  14       47.24       48.51      6.40 o 
  -8   1  14        0.34        3.29      4.25 o 
  -7   1  14       46.52       36.62      5.17 o 
  -6   1  14       23.78       12.57      4.62 o 
  -5   1  14        7.18        5.53      4.21 o 
  -4   1  14       25.13       25.33      5.30 o 
  -3   1  14      112.87       91.33      8.05 o 
  -2   1  14      505.60      479.34     15.35 o 
  -1   1  14      284.33      272.79     12.68 o 
   0   1  14       24.82       37.94     11.84 o 
   1   1  14       73.79       85.83      8.28 o 
   2   1  14        0.20       -5.62      5.62 o 
   3   1  14        8.38       -1.69      6.22 o 
   4   1  14        0.02       -4.94      5.94 o 
   5   1  14        2.63        0.46      6.49 o 
   6   1  14       50.55       44.62      8.05 o 
 -14   2  14       41.03       41.33      8.46 o 
 -13   2  14       36.18       56.28      7.59 o 
 -12   2  14        2.70       -2.65      5.81 o 
 -11   2  14       38.45       49.47      6.72 o 
 -10   2  14       10.54        6.03      5.44 o 
  -9   2  14        3.84       12.80      4.80 o 
  -8   2  14        0.31        0.78      4.89 o 
  -7   2  14      195.37      176.74      9.38 o 
  -6   2  14       45.97       42.02      5.85 o 
  -5   2  14       13.24        3.25      5.03 o 
  -4   2  14        8.78        1.42      5.03 o 
  -3   2  14      126.34      111.24      8.19 o 
  -2   2  14       53.83       39.37      7.27 o 
  -1   2  14      200.74      162.01     10.93 o 
   0   2  14       89.22       96.05     18.84 o 
   1   2  14        5.89        4.02      6.49 o 
   2   2  14       39.44       45.67      6.81 o 
   3   2  14       19.62       19.29      6.58 o 
   4   2  14       31.74       28.57      7.59 o 
   5   2  14        1.35        0.96      6.45 o 
 -14   3  14       28.52       28.30      8.69 o 
 -13   3  14       39.59       49.51      7.64 o 
 -12   3  14       40.88       49.06      7.36 o 
 -11   3  14        0.03       -1.33      5.30 o 
 -10   3  14       22.04       17.74      6.54 o 
  -9   3  14        0.20        2.47      4.71 o 
  -8   3  14       35.81       32.55      6.26 o 
  -7   3  14       40.40       23.68      5.72 o 
  -6   3  14       90.93       69.24      7.13 o 
  -5   3  14       18.40        8.37      4.80 o 
  -4   3  14       96.81       84.33      7.55 o 
  -3   3  14       92.57       76.92      7.68 o 
  -2   3  14      118.23      119.23      9.60 o 
  -1   3  14      167.76      157.64     10.20 o 
   0   3  14        1.32        1.75      4.24 o 
   1   3  14       33.68       39.27      7.91 o 
   2   3  14        3.22        7.45      5.99 o 
   3   3  14        8.02        6.40      6.31 o 
   4   3  14       13.07       16.37      7.13 o 
   5   3  14       16.98       18.70      7.22 o 
 -13   4  14       74.14       78.78      9.56 o 
 -12   4  14       15.65       12.16      6.86 o 
 -11   4  14       11.19       20.07      5.85 o 
 -10   4  14       12.40       12.62      6.58 o 
  -9   4  14        3.94        3.93      5.17 o 
  -8   4  14        0.01       -5.21      5.21 o 
  -7   4  14        3.42        3.75      5.17 o 
  -6   4  14      105.74       84.24      7.87 o 
  -5   4  14        0.32        8.18      4.62 o 
  -4   4  14        1.39       -3.66      5.26 o 
  -3   4  14        8.24        6.58      5.85 o 
  -2   4  14       80.24       89.12      7.68 o 
  -1   4  14        0.55       -5.58      5.58 o 
   0   4  14       51.68       64.97     14.63 o 
   1   4  14        3.41        4.07      6.77 o 
   2   4  14        4.87        5.62      6.35 o 
   3   4  14       14.56       16.55      6.90 o 
   4   4  14        2.29        2.01      6.03 o 
 -11   5  14       13.56        8.05      7.95 o 
 -10   5  14        2.43       -4.39      6.67 o 
  -9   5  14        2.88        6.13      5.44 o 
  -8   5  14        6.53       13.35      5.39 o 
  -7   5  14        5.52        7.68      4.80 o 
  -6   5  14        1.89       -5.58      5.58 o 
  -5   5  14       26.09       23.54      6.49 o 
  -4   5  14      147.27      150.16     10.29 o 
  -3   5  14       85.39       64.80      8.92 o 
  -2   5  14      114.93      121.24      9.38 o 
  -1   5  14        5.86        6.45      5.90 o 
   0   5  14       32.33       41.17      8.73 o 
   1   5  14       29.83       39.32      7.36 o 
   2   5  14       10.55       21.58      7.59 o 
  -8   6  14        1.80        4.02      6.35 o 
  -7   6  14        4.11       11.89      6.08 o 
  -6   6  14       12.11       14.72      6.22 o 
  -5   6  14        3.58       16.09      5.39 o 
  -4   6  14        1.13       -2.93      6.77 o 
  -3   6  14       43.60       56.37      7.59 o 
  -2   6  14       16.35       28.25      6.72 o 
  -1   6  14        3.53       -0.50      6.26 o 
 -14   1  15        9.80        2.01      5.81 o 
 -13   1  15        1.31       16.55      5.99 o 
 -12   1  15        2.02        0.91      5.35 o 
 -11   1  15        6.01        1.28      5.26 o 
 -10   1  15        6.59       -5.90      5.90 o 
  -9   1  15       46.41       45.63      7.18 o 
  -8   1  15       82.06       62.19      7.87 o 
  -7   1  15       29.99       21.99      5.81 o 
  -6   1  15       22.41       30.08      5.62 o 
  -5   1  15       25.24       25.37      5.35 o 
  -4   1  15       13.06        6.45      5.07 o 
  -3   1  15      120.21      110.18      8.51 o 
  -2   1  15        0.01        4.30      6.17 o 
  -1   1  15       46.53       44.76      7.18 o 
   0   1  15       10.77       10.47      5.58 o 
   1   1  15        6.19        3.84      6.22 o 
   2   1  15        0.30       -6.22      6.22 o 
   3   1  15       37.09       42.29      7.64 o 
   4   1  15        0.19       17.05      6.17 o 
 -14   2  15       33.12       51.89      8.55 o 
 -13   2  15        0.35       -2.93      6.03 o 
 -12   2  15        8.94        8.37      5.44 o 
 -11   2  15       10.29       13.81      6.17 o 
 -10   2  15       12.02       21.03      5.17 o 
  -9   2  15        5.81        7.91      5.67 o 
  -8   2  15        9.40       13.39      5.21 o 
  -7   2  15       22.60       27.43      6.03 o 
  -6   2  15       18.71        9.83      5.44 o 
  -5   2  15        8.99        1.97      5.39 o 
  -4   2  15        6.27        7.04      4.71 o 
  -3   2  15       50.18       52.26      6.63 o 
  -2   2  15      119.33       93.80      8.87 o 
  -1   2  15        0.35       -3.70      5.94 o 
   0   2  15       70.05       72.18     11.25 o 
   1   2  15        0.00        0.00      5.67 o 
   2   2  15       35.30       40.19      8.18 o 
   3   2  15       53.98       47.18      8.37 o 
   4   2  15       48.14       59.94      8.55 o 
 -13   3  15       32.59       63.55      8.37 o 
 -12   3  15       40.32       51.71      8.28 o 
 -11   3  15       15.84       21.39      6.40 o 
 -10   3  15        0.03       -1.78      5.62 o 
  -9   3  15       58.35       48.37      6.54 o 
  -8   3  15       12.02       -1.28      5.85 o 
  -7   3  15        6.42       17.55      5.21 o 
  -6   3  15       11.31       10.33      5.49 o 
  -5   3  15        0.02       -3.70      5.21 o 
  -4   3  15       38.35       21.85      6.63 o 
  -3   3  15       25.14       16.23      6.31 o 
  -2   3  15        0.32       -4.66      6.31 o 
  -1   3  15        2.09       12.07      5.58 o 
   0   3  15       58.25       55.22      5.40 o 
   1   3  15       49.18       52.30      9.05 o 
   2   3  15        3.84       12.39      6.45 o 
   3   3  15        4.05       11.43      6.95 o 
 -11   4  15        0.97        2.47      5.76 o 
 -10   4  15        0.48       -2.83      5.62 o 
  -9   4  15        0.03        2.79      5.30 o 
  -8   4  15       17.43       31.27      5.39 o 
  -7   4  15        6.33       13.35      4.62 o 
  -6   4  15       15.97        7.04      5.76 o 
  -5   4  15       16.32        9.65      5.85 o 
  -4   4  15        5.33       10.56      4.94 o 
  -3   4  15       36.88       44.39      7.27 o 
  -2   4  15       63.21       55.83      8.09 o 
  -1   4  15        3.12        7.36      5.58 o 
   0   4  15        1.87       -1.52      4.62 o 
   1   4  15       15.46       14.58      7.36 o 
   2   4  15        0.76       -0.50      7.77 o 
  -9   5  15       48.93       44.90      8.00 o 
  -8   5  15        3.33       -5.39      5.90 o 
  -7   5  15        0.67       10.61      5.71 o 
  -6   5  15       26.42       31.96      6.72 o 
  -5   5  15       19.73       30.40      6.45 o 
  -4   5  15        0.03       10.47      5.17 o 
  -3   5  15        1.54       -2.88      6.13 o 
  -2   5  15        3.96        7.27      6.45 o 
  -1   5  15        2.13        1.97      7.04 o 
   0   5  15        5.45        4.89      4.89 o 
 -13   0  16        8.90       10.38      6.35 o 
 -12   0  16        0.16        4.75      4.75 o 
 -11   0  16        3.30        1.37      5.30 o 
 -10   0  16        7.04        3.11      5.85 o 
  -9   0  16        0.07        1.74      5.44 o 
  -8   0  16      121.48      112.32      8.69 o 
  -7   0  16        2.87        2.06      4.94 o 
  -6   0  16        7.49        7.77      4.85 o 
  -5   0  16        0.74       -1.23      4.30 o 
  -4   0  16       68.65       69.46      7.32 o 
  -3   0  16      168.89      185.81     10.89 o 
  -2   0  16       29.56       40.19      7.45 o 
  -1   0  16      361.35      365.63     14.83 o 
   0   0  16       54.78       56.24      5.84 o 
   1   0  16       18.09       25.37      6.40 o 
   2   0  16       19.98       23.04      7.36 o 
   3   0  16      132.12      167.98     10.61 o 
 -13   1  16        7.05        8.00      6.17 o 
 -12   1  16        0.00       -5.81      5.81 o 
 -11   1  16        3.04       -0.91      5.03 o 
 -10   1  16        5.68        1.78      5.53 o 
  -9   1  16        4.19        4.34      5.39 o 
  -8   1  16      231.57      180.60     11.07 o 
  -7   1  16       86.62       73.99      8.14 o 
  -6   1  16       11.59       12.85      5.49 o 
  -5   1  16       32.69       23.13      6.49 o 
  -4   1  16       48.19       53.13      7.22 o 
  -3   1  16        0.58        0.41      5.53 o 
  -2   1  16      111.59      115.70      9.88 o 
  -1   1  16       40.98       42.84      7.36 o 
   0   1  16        6.82        9.25      4.16 o 
   1   1  16        2.02       -2.79      6.45 o 
   2   1  16       27.01       27.61      7.36 o 
   3   1  16        3.67        9.10      6.90 o 
 -12   2  16        0.29       -0.50      5.49 o 
 -11   2  16        0.07       -5.67      6.03 o 
 -10   2  16       18.19       14.22      5.94 o 
  -9   2  16        2.34        1.33      5.30 o 
  -8   2  16       20.19       23.59      5.94 o 
  -7   2  16       32.54       19.34      5.81 o 
  -6   2  16       37.07       37.08      6.72 o 
  -5   2  16        9.47       13.17      5.44 o 
  -4   2  16       30.98       29.90      6.49 o 
  -3   2  16        0.50        5.17      5.07 o 
  -2   2  16       97.05       94.39      8.73 o 
  -1   2  16       25.99        9.87      6.86 o 
   0   2  16       11.31        5.59      8.09 o 
   1   2  16        8.95       17.19      6.54 o 
   2   2  16        8.01       17.37      6.63 o 
 -12   3  16        0.79       -2.56      6.13 o 
 -11   3  16        0.23        2.47      5.62 o 
 -10   3  16       31.12       42.06      6.99 o 
  -9   3  16       19.41       18.61      5.67 o 
  -8   3  16       15.94        7.31      5.53 o 
  -7   3  16        2.29        0.46      5.07 o 
  -6   3  16        7.17        6.26      4.94 o 
  -5   3  16        3.48        4.89      4.85 o 
  -4   3  16        5.35        1.78      5.30 o 
  -3   3  16       72.80       72.25      8.55 o 
  -2   3  16        2.33       -6.13      6.13 o 
  -1   3  16       29.02       30.49      7.77 o 
   0   3  16        1.98        3.38      4.59 o 
   1   3  16        4.15       10.42      6.63 o 
 -10   4  16       10.36       16.18      6.90 o 
  -9   4  16        5.88        5.44      6.26 o 
  -8   4  16       32.96       36.30      8.00 o 
  -7   4  16        1.68        0.46      5.62 o 
  -6   4  16        3.84        9.46      5.35 o 
  -5   4  16        0.76        5.21      4.75 o 
  -4   4  16        6.02       -3.79      6.45 o 
  -3   4  16        5.59        5.26      6.40 o 
  -2   4  16        2.09        8.27      5.71 o 
  -1   4  16        4.47       17.37      5.67 o 
   0   4  16        3.88       10.50      4.44 o 
  -6   5  16        0.06       -6.26      6.26 o 
  -5   5  16        3.31       -3.57      6.67 o 
  -4   5  16       39.89       43.84      7.73 o 
 -12   1  17        0.71       -2.01      5.99 o 
 -11   1  17        0.00       -4.43      5.58 o 
 -10   1  17        3.65       10.01      5.81 o 
  -9   1  17       25.61       24.23      6.13 o 
  -8   1  17       10.91       10.06      6.13 o 
  -7   1  17       13.92       10.83      6.35 o 
  -6   1  17       13.11        2.70      5.81 o 
  -5   1  17        0.01       -2.70      4.94 o 
  -4   1  17       62.15       57.84      8.00 o 
  -3   1  17        5.68       -2.29      5.49 o 
  -2   1  17       29.51       28.85      7.68 o 
  -1   1  17        4.40        2.38      5.81 o 
   0   1  17       11.40       14.04      4.50 o 
   1   1  17        1.46       -0.50      7.45 o 
 -11   2  17        5.45       10.56      5.85 o 
 -10   2  17        7.95        5.85      5.85 o 
  -9   2  17        8.20        0.46      6.31 o 
  -8   2  17        1.07        4.71      5.21 o 
  -7   2  17       21.22       23.68      5.62 o 
  -6   2  17        1.25        9.69      4.98 o 
  -5   2  17       12.33        7.36      5.94 o 
  -4   2  17        0.24       -6.40      6.40 o 
  -3   2  17       65.21       69.00      8.32 o 
  -2   2  17       16.65       20.02      6.72 o 
  -1   2  17        2.49       -0.96      6.17 o 
   0   2  17       19.88       17.14      5.40 o 
 -10   3  17        7.76       14.77      6.22 o 
  -9   3  17        0.12        6.45      5.62 o 
  -8   3  17        1.71        8.82      5.76 o 
  -7   3  17        0.71       16.91      5.90 o 
  -6   3  17        0.68       -4.80      5.30 o 
  -5   3  17        1.15       -0.46      5.26 o 
  -4   3  17        5.98        4.85      5.62 o 
  -3   3  17        4.84        8.78      6.13 o 
  -2   3  17        0.29        1.51      5.53 o 
  -1   3  17       21.64       28.44      6.72 o 
  -6   4  17        0.96       -4.57      6.86 o 
  -5   4  17        3.28       16.27      5.62 o 
 -10   0  18        0.62        2.01      5.67 o 
  -9   0  18       34.98       31.82      7.18 o 
  -8   0  18       31.69       10.29      6.17 o 
  -7   0  18       41.64       31.96      6.40 o 
  -6   0  18        3.37        2.88      6.90 o 
  -5   0  18       39.48       35.75      7.50 o 
  -4   0  18       24.86       36.98      7.41 o 
  -3   0  18       29.77       31.09      8.14 o 
  -2   0  18        0.02        5.53      6.72 o 
  -9   1  18        8.24        3.02      5.99 o 
  -8   1  18       20.50       22.17      7.41 o 
  -7   1  18        2.93        7.31      5.81 o 
  -6   1  18        2.01        5.35      5.71 o 
  -5   1  18        6.33       12.16      5.99 o 
  -4   1  18       20.97       29.44      7.41 o 
  -3   1  18       24.00       31.82      7.95 o 
  -2   1  18        0.57        3.57      6.08 o 
  -8   2  18        0.66        9.60      5.94 o 
  -7   2  18        3.19        5.49      5.58 o 
  -6   2  18        0.41       -3.98      6.63 o 
  -5   2  18        0.08       -5.99      6.35 o 
  -4   2  18       16.84       23.13      7.04 o 
  -3   2  18      119.72      135.37     11.52 o 
                                                 
